# Supplementary material for: Systematic pan-cancer analysis of tumour purity
Source: Nat Commun. 2015 Dec 4;6:8971. doi: 10.1038/ncomms9971 (PMC4671203; doi:10.1038/ncomms9971)
Supplement: Supplementary Data 1 — Tumor purity estimates for TCGA samples. Tumor purity estimates according to four methods and the consensus method for all TCGA samples with available data. [file ncomms9971-s2.xlsx]

## Sheet: Supp Data 1
Supplementary Data 1: Tumor purity estimates for TCGA samples
Tumor purity estimates according to four methods and the consensus method for all TCGA samples with available data.
Sample ID	Cancer type	ESTIMATE	ABSOLUTE	LUMP	IHC	CPE
TCGA-OR-A5J1-01A	ACC	0.9368	NaN	0.9774	0.8	0.9246
TCGA-OR-A5J2-01A	ACC	0.9175	NaN	0.6174	0.95	0.8985
TCGA-OR-A5J3-01A	ACC	0.967	NaN	0.9249	0.8	0.9466
TCGA-OR-A5J4-01A	ACC	NaN	NaN	0.9199	0.8	0.866
TCGA-OR-A5J5-01A	ACC	0.9761	NaN	1	0.8	0.978
TCGA-OR-A5J6-01A	ACC	0.8741	NaN	0.7445	0.88	0.8396
TCGA-OR-A5J7-01A	ACC	0.9607	NaN	0.9998	0.8	0.9571
TCGA-OR-A5J8-01A	ACC	0.4893	NaN	0.6211	0.8	0.5895
TCGA-OR-A5J9-01A	ACC	0.9501	NaN	1	0.8	0.9428
TCGA-OR-A5JA-01A	ACC	0.9568	NaN	0.9783	0.9	0.9518
TCGA-OR-A5JB-01A	ACC	0.7634	NaN	0.7555	0.99	0.7474
TCGA-OR-A5JC-01A	ACC	0.9265	NaN	0.9277	0.9	0.9107
TCGA-OR-A5JD-01A	ACC	0.8785	NaN	0.8042	0.9	0.8456
TCGA-OR-A5JE-01A	ACC	0.9176	NaN	0.9164	0.99	0.9365
TCGA-OR-A5JF-01A	ACC	0.9571	NaN	0.9064	0.95	0.9253
TCGA-OR-A5JG-01A	ACC	0.9344	NaN	1	0.99	0.961
TCGA-OR-A5JH-01A	ACC	NaN	NaN	NaN	0.9	NaN
TCGA-OR-A5JI-01A	ACC	0.8346	NaN	0.863	0.9	0.8738
TCGA-OR-A5JJ-01A	ACC	0.9645	NaN	0.9809	0.99	0.9624
TCGA-OR-A5JK-01A	ACC	0.7793	NaN	0.6584	0.99	0.7108
TCGA-OR-A5JL-01A	ACC	0.9434	NaN	0.8113	0.97	0.9337
TCGA-OR-A5JM-01A	ACC	0.9845	NaN	1	0.95	0.9894
TCGA-OR-A5JO-01A	ACC	0.6099	NaN	0.7451	0.9	0.7352
TCGA-OR-A5JP-01A	ACC	0.9493	NaN	0.9762	0.95	0.9417
TCGA-OR-A5JQ-01A	ACC	0.8306	NaN	0.7785	0.95	0.7804
TCGA-OR-A5JR-01A	ACC	0.9133	NaN	0.8399	0.85	0.8466
TCGA-OR-A5JS-01A	ACC	0.9709	NaN	0.9821	0.85	0.971
TCGA-OR-A5JT-01A	ACC	0.9442	NaN	0.9037	0.9	0.9216
TCGA-OR-A5JU-01A	ACC	NaN	NaN	NaN	0.85	NaN
TCGA-OR-A5JV-01A	ACC	0.74	NaN	0.5853	0.85	0.6575
TCGA-OR-A5JW-01A	ACC	0.9433	NaN	0.9414	1	0.9659
TCGA-OR-A5JX-01A	ACC	0.9264	NaN	0.9663	1	0.97
TCGA-OR-A5JY-01A	ACC	0.9205	NaN	0.8876	0.9	0.9026
TCGA-OR-A5JZ-01A	ACC	0.9165	NaN	0.9053	1	0.9235
TCGA-OR-A5K0-01A	ACC	0.9701	NaN	1	1	0.97
TCGA-OR-A5K1-01A	ACC	0.9003	NaN	0.8611	1	0.8752
TCGA-OR-A5K2-01A	ACC	0.9336	NaN	0.9863	1	0.97
TCGA-OR-A5K3-01A	ACC	0.9145	NaN	0.8728	1	0.8944
TCGA-OR-A5K4-01A	ACC	0.9852	NaN	0.8771	0.97	0.9432
TCGA-OR-A5K5-01A	ACC	0.9649	NaN	1	0.9	0.9629
TCGA-OR-A5K6-01A	ACC	0.9241	NaN	0.9185	0.95	0.9253
TCGA-OR-A5K8-01A	ACC	0.9524	NaN	0.9699	0.97	0.9459
TCGA-OR-A5K9-01A	ACC	0.9599	NaN	1	0.95	0.956
TCGA-OR-A5KB-01A	ACC	NaN	NaN	NaN	0.88	NaN
TCGA-OR-A5KO-01A	ACC	0.9826	NaN	1	0.99	0.9868
TCGA-OR-A5KP-01A	ACC	NaN	NaN	NaN	0.9	NaN
TCGA-OR-A5KQ-01A	ACC	NaN	NaN	NaN	1	NaN
TCGA-OR-A5KS-01A	ACC	NaN	NaN	NaN	1	NaN
TCGA-OR-A5KT-01A	ACC	0.7383	NaN	0.7789	1	0.775
TCGA-OR-A5KU-01A	ACC	0.9603	NaN	0.9419	1	0.9665
TCGA-OR-A5KV-01A	ACC	0.9855	NaN	0.9168	1	0.97
TCGA-OR-A5KW-01A	ACC	0.9629	NaN	0.9194	1	0.9601
TCGA-OR-A5KX-01A	ACC	0.9582	NaN	0.9836	0.8	0.97
TCGA-OR-A5KY-01A	ACC	0.909	NaN	0.8969	0.8	0.887
TCGA-OR-A5KZ-01A	ACC	0.9128	NaN	0.9696	0.8	0.8921
TCGA-OR-A5L1-01A	ACC	NaN	NaN	NaN	0.9	NaN
TCGA-OR-A5L2-01A	ACC	NaN	NaN	NaN	0.9	NaN
TCGA-OR-A5L3-01A	ACC	0.9478	NaN	0.809	0.9	0.8103
TCGA-OR-A5L4-01A	ACC	0.9096	NaN	0.9557	0.95	0.8877
TCGA-OR-A5L5-01A	ACC	0.8194	NaN	0.7538	0.95	0.7653
TCGA-OR-A5L6-01A	ACC	0.9065	NaN	0.9121	0.95	0.9253
TCGA-OR-A5L8-01A	ACC	0.9658	NaN	1	0.9	0.964
TCGA-OR-A5L9-01A	ACC	0.8106	NaN	0.828	0.8	0.8327
TCGA-OR-A5LA-01A	ACC	0.7921	NaN	0.7705	0.9	0.7651
TCGA-OR-A5LB-01A	ACC	0.9787	NaN	1	0.9	0.9816
TCGA-OR-A5LC-01A	ACC	0.9277	NaN	0.9616	0.65	0.9123
TCGA-OR-A5LD-01A	ACC	0.9726	NaN	1	0.9	0.9732
TCGA-OR-A5LE-01A	ACC	0.9903	NaN	0.9833	0.9	0.9973
TCGA-OR-A5LF-01A	ACC	NaN	NaN	NaN	0.9	NaN
TCGA-OR-A5LG-01A	ACC	0.8878	NaN	0.8768	0.95	0.8806
TCGA-OR-A5LH-01A	ACC	0.933	NaN	0.8325	0.95	0.9196
TCGA-OR-A5LI-01A	ACC	NaN	NaN	NaN	0.98	NaN
TCGA-OR-A5LJ-01A	ACC	0.9541	NaN	0.9402	0.98	0.9481
TCGA-OR-A5LK-01A	ACC	0.7465	NaN	0.7252	0.95	0.7118
TCGA-OR-A5LL-01A	ACC	0.9463	NaN	0.8955	0.98	0.9253
TCGA-OR-A5LM-01A	ACC	0.9535	NaN	0.9569	0.85	0.9521
TCGA-OR-A5LN-01A	ACC	0.8308	NaN	0.8385	0.8	0.836
TCGA-OR-A5LO-01A	ACC	0.9889	NaN	1	0.95	0.9954
TCGA-OR-A5LP-01A	ACC	0.8118	NaN	0.7831	0.9	0.7799
TCGA-OR-A5LR-01A	ACC	0.9025	NaN	0.9102	0.95	0.8806
TCGA-OR-A5LS-01A	ACC	0.9774	NaN	0.9788	0.95	0.9798
TCGA-OR-A5LT-01A	ACC	0.9651	NaN	0.9281	0.95	0.9503
TCGA-OU-A5PI-01A	ACC	0.9435	NaN	0.9848	0.95	0.9338
TCGA-P6-A5OF-01A	ACC	0.9319	NaN	1	0.8	0.9253
TCGA-P6-A5OG-01A	ACC	0.5958	NaN	0.4912	0.9	0.4616
TCGA-P6-A5OH-01A	ACC	NaN	NaN	NaN	0.9	NaN
TCGA-PA-A5YG-01A	ACC	0.7785	NaN	0.6674	0.9	0.7097
TCGA-PK-A5H8-01A	ACC	0.9285	NaN	0.9699	0.8	0.9134
TCGA-PK-A5H9-01A	ACC	0.866	NaN	0.8899	0.8	0.8285
TCGA-PK-A5HA-01A	ACC	0.7793	NaN	0.8779	0.8	0.7913
TCGA-PK-A5HB-01A	ACC	0.9451	NaN	0.9592	0.8	0.936
TCGA-PK-A5HC-01A	ACC	NaN	NaN	NaN	0.8	NaN
TCGA-2F-A9KO-01A	BLCA	0.7653	NaN	0.5425	0.65	0.6918
TCGA-2F-A9KP-01A	BLCA	0.9843	NaN	0.7375	0.75	0.7263
TCGA-2F-A9KQ-01A	BLCA	0.9668	NaN	0.7028	0.75	0.7019
TCGA-2F-A9KR-01A	BLCA	0.962	NaN	0.6937	0.7	0.9164
TCGA-2F-A9KT-01A	BLCA	0.9304	NaN	0.5451	0.65	0.7019
TCGA-2F-A9KW-01A	BLCA	0.8471	NaN	0.7657	0.8	0.7913
TCGA-4Z-AA7M-01A	BLCA	0.9394	NaN	0.598	0.7	0.836
TCGA-4Z-AA7N-01A	BLCA	0.5174	NaN	0.3087	0.6	0.3551
TCGA-4Z-AA7O-01A	BLCA	0.8723	NaN	0.486	0.8	0.7466
TCGA-4Z-AA7Q-01A	BLCA	0.7727	NaN	0.407	0.75	0.7018
TCGA-4Z-AA7R-01A	BLCA	0.957	NaN	0.7387	0.75	0.7277
TCGA-4Z-AA7S-01A	BLCA	0.9737	NaN	0.855	0.7	0.8643
TCGA-4Z-AA7W-01A	BLCA	0.6281	NaN	0.3514	0.8	0.5054
TCGA-4Z-AA7Y-01A	BLCA	0.9794	NaN	0.6529	0.8	0.7466
TCGA-4Z-AA80-01A	BLCA	0.9827	NaN	0.514	0.75	0.7466
TCGA-4Z-AA81-01A	BLCA	0.9037	NaN	0.5554	0.75	0.7466
TCGA-4Z-AA82-01A	BLCA	0.8584	NaN	0.7504	0.65	0.7466
TCGA-4Z-AA83-01A	BLCA	0.8915	NaN	0.639	0.95	0.7913
TCGA-4Z-AA84-01A	BLCA	0.9498	NaN	0.6514	0.93	0.7913
TCGA-4Z-AA86-01A	BLCA	0.6436	NaN	0.4652	0.9	0.5266
TCGA-4Z-AA87-01A	BLCA	0.8844	NaN	0.6399	0.9	0.6573
TCGA-4Z-AA89-01A	BLCA	0.982	NaN	0.5673	0.87	0.7913
TCGA-5N-A9KI-01A	BLCA	0.8202	NaN	NaN	0.8	0.7118
TCGA-5N-A9KM-01A	BLCA	0.8192	NaN	NaN	0.6	0.7558
TCGA-BL-A0C8-01A	BLCA	0.923	NaN	0.832	0.823	0.8374
TCGA-BL-A0C8-01B	BLCA	NaN	NaN	0.8931	0.95	0.8056
TCGA-BL-A13I-01A	BLCA	0.5428	0.33	0.4801	0.5024	0.4498
TCGA-BL-A13I-01B	BLCA	NaN	NaN	0.5336	0.9	0.6836
TCGA-BL-A13J-01A	BLCA	0.8793	0.55	0.7816	0.7849	0.7313
TCGA-BL-A13J-01B	BLCA	NaN	NaN	0.775	0.8	0.7138
TCGA-BL-A3JM-01A	BLCA	0.9193	0.76	0.7276	0.8	0.8597
TCGA-BL-A5ZZ-01A	BLCA	0.6778	NaN	0.7046	0.65	0.6876
TCGA-BT-A0S7-01A	BLCA	0.9097	0.3	0.5578	0.75	0.6309
TCGA-BT-A0YX-01A	BLCA	0.8479	0.49	0.5182	0.7	0.7094
TCGA-BT-A20J-01A	BLCA	0.7465	0.4	0.3825	0.75	0.6043
TCGA-BT-A20N-01A	BLCA	0.965	0.35	0.7465	0.8	0.7417
TCGA-BT-A20O-01A	BLCA	0.4014	0.18	0.3083	0.75	0.2098
TCGA-BT-A20P-01A	BLCA	0.9703	0.94	0.9428	0.9	0.9689
TCGA-BT-A20Q-01A	BLCA	0.7563	0.68	0.7753	0.8	0.7251
TCGA-BT-A20R-01A	BLCA	0.7516	0.44	0.682	0.65	0.6672
TCGA-BT-A20T-01A	BLCA	0.8179	0.75	0.7776	0.75	0.7683
TCGA-BT-A20U-01A	BLCA	0.8796	0.47	0.6655	0.65	0.6251
TCGA-BT-A20V-01A	BLCA	0.9455	0.66	0.7162	0.6	0.8347
TCGA-BT-A20W-01A	BLCA	0.8844	NaN	0.7368	0.7	0.7254
TCGA-BT-A20X-01A	BLCA	0.8607	0.37	0.5546	0.8	0.5125
TCGA-BT-A2LA-01A	BLCA	0.9948	0.95	0.7419	0.9	0.8956
TCGA-BT-A2LB-01A	BLCA	0.781	0.5	0.5743	0.8	0.5858
TCGA-BT-A2LD-01A	BLCA	0.8999	0.33	0.6924	0.9	0.5746
TCGA-BT-A3PH-01A	BLCA	0.9496	0.8	0.6566	0.9	0.8787
TCGA-BT-A3PJ-01A	BLCA	0.8356	0.51	0.5	0.9	0.7169
TCGA-BT-A3PK-01A	BLCA	0.7673	0.29	0.4356	0.6	0.5662
TCGA-BT-A42B-01A	BLCA	NaN	0.78	0.7201	0.6	0.8806
TCGA-BT-A42C-01A	BLCA	0.9776	0.65	0.7218	0.92	0.8523
TCGA-BT-A42E-01A	BLCA	0.7746	NaN	0.6169	0.7	0.7044
TCGA-BT-A42F-01A	BLCA	0.7157	NaN	0.4209	0.7	0.3542
TCGA-C4-A0EZ-01A	BLCA	0.9886	NaN	0.9123	0.885	0.9317
TCGA-C4-A0F0-01A	BLCA	0.8353	0.39	0.4877	0.75	0.5727
TCGA-C4-A0F1-01A	BLCA	0.8771	NaN	0.3545	0.8	0.7019
TCGA-C4-A0F6-01A	BLCA	0.8904	0.68	0.7867	0.725	0.7959
TCGA-C4-A0F7-01A	BLCA	0.9508	NaN	0.813	0.75	0.8806
TCGA-CF-A1HR-01A	BLCA	0.9042	0.4	0.607	0.7	0.5576
TCGA-CF-A1HS-01A	BLCA	0.8701	0.55	0.631	0.65	0.6932
TCGA-CF-A27C-01A	BLCA	0.9868	0.99	0.6798	0.95	0.8696
TCGA-CF-A3MF-01A	BLCA	0.9581	0.77	0.6682	0.9	0.8868
TCGA-CF-A3MG-01A	BLCA	0.9912	NaN	0.5683	0.9	0.7466
TCGA-CF-A3MH-01A	BLCA	0.9776	0.95	0.5942	0.85	0.8633
TCGA-CF-A3MI-01A	BLCA	0.9172	0.79	0.5449	0.9	0.8893
TCGA-CF-A47S-01A	BLCA	0.9436	NaN	0.8243	0.85	0.8283
TCGA-CF-A47T-01A	BLCA	0.9656	NaN	0.5882	0.99	0.6126
TCGA-CF-A47V-01A	BLCA	0.8953	NaN	0.7416	0.99	0.8683
TCGA-CF-A47W-01A	BLCA	0.9774	NaN	0.8337	0.85	0.8394
TCGA-CF-A47X-01A	BLCA	0.9819	NaN	0.6469	0.8	0.6198
TCGA-CF-A47Y-01A	BLCA	0.9725	NaN	0.7586	0.99	0.8806
TCGA-CF-A5U8-01A	BLCA	0.9796	NaN	0.73	0.95	0.7175
TCGA-CF-A5UA-01A	BLCA	0.9725	NaN	0.9171	0.95	0.9374
TCGA-CF-A7I0-01A	BLCA	0.9003	NaN	0.6247	0.94	0.6126
TCGA-CF-A8HX-01A	BLCA	0.9765	NaN	0.6729	0.92	0.836
TCGA-CF-A8HY-01A	BLCA	0.9657	NaN	0.6915	0.94	0.8985
TCGA-CF-A9FF-01A	BLCA	0.8896	NaN	0.6865	0.8	0.8606
TCGA-CF-A9FH-01A	BLCA	0.9761	NaN	0.7742	0.7	0.7694
TCGA-CF-A9FL-01A	BLCA	0.8943	NaN	0.5959	0.7	0.7466
TCGA-CF-A9FM-01A	BLCA	0.9495	NaN	0.7545	0.8	0.7463
TCGA-CU-A0YN-01A	BLCA	0.8114	0.4	0.544	0.815	0.6483
TCGA-CU-A0YO-01A	BLCA	0.8442	0.33	0.4984	0.575	0.6336
TCGA-CU-A0YR-01A	BLCA	0.7562	0.47	0.6169	0.79	0.644
TCGA-CU-A3KJ-01A	BLCA	0.9047	0.74	0.6096	0.95	0.8726
TCGA-CU-A3QU-01A	BLCA	0.9823	NaN	0.9018	0.99	0.9193
TCGA-CU-A3YL-01A	BLCA	0.9342	NaN	0.7026	0.95	0.8806
TCGA-CU-A5W6-01A	BLCA	0.9254	NaN	0.6982	0.85	0.7913
TCGA-CU-A72E-01A	BLCA	0.8607	NaN	0.6098	0.85	0.6573
TCGA-DK-A1A3-01A	BLCA	0.8058	0.42	0.6218	0.7	0.6238
TCGA-DK-A1A5-01A	BLCA	0.8124	0.59	0.7186	0.7	0.7132
TCGA-DK-A1A6-01A	BLCA	0.8413	0.72	0.7011	0.9	0.7485
TCGA-DK-A1A6-06A	BLCA	NaN	NaN	NaN	0.7	NaN
TCGA-DK-A1A7-01A	BLCA	0.9456	0.74	0.8214	0.85	0.8447
TCGA-DK-A1AA-01A	BLCA	0.9497	0.95	0.5193	0.95	0.8891
TCGA-DK-A1AB-01A	BLCA	0.7004	0.56	0.6385	0.75	0.6519
TCGA-DK-A1AC-01A	BLCA	0.8025	0.68	0.6845	0.9	0.7444
TCGA-DK-A1AD-01A	BLCA	0.8766	0.73	0.5764	0.8	0.849
TCGA-DK-A1AE-01A	BLCA	0.9616	0.83	0.7328	0.8	0.8706
TCGA-DK-A1AF-01A	BLCA	0.5903	0.98	0.499	0.7	0.6227
TCGA-DK-A1AG-01A	BLCA	0.9625	0.92	0.6474	0.9	0.8308
TCGA-DK-A2HX-01A	BLCA	0.765	0.49	0.8454	0.7	0.7722
TCGA-DK-A2I1-01A	BLCA	0.6992	0.57	0.6066	0.7	0.5873
TCGA-DK-A2I2-01A	BLCA	0.711	0.29	0.4913	0.75	0.528
TCGA-DK-A2I4-01A	BLCA	0.4359	0.29	0.4666	0.8	0.4229
TCGA-DK-A2I6-01A	BLCA	0.9388	0.54	0.7287	0.7	0.709
TCGA-DK-A3IK-01A	BLCA	0.9072	0.5	0.729	0.75	0.8004
TCGA-DK-A3IL-01A	BLCA	0.9364	0.73	0.8215	0.9	0.84
TCGA-DK-A3IM-01A	BLCA	0.9839	0.76	0.7914	0.85	0.8374
TCGA-DK-A3IN-01A	BLCA	0.7415	0.38	0.5705	0.95	0.5266
TCGA-DK-A3IQ-01A	BLCA	0.6652	0.35	0.7643	0.75	0.6289
TCGA-DK-A3IS-01A	BLCA	0.9744	0.9	0.6387	0.9	0.8612
TCGA-DK-A3IT-01A	BLCA	0.8461	0.46	0.6706	0.7	0.6748
TCGA-DK-A3IU-01A	BLCA	0.4759	0.24	0.4399	0.9	0.3835
TCGA-DK-A3IV-01A	BLCA	0.897	0.56	0.4607	0.9	0.6979
TCGA-DK-A3WW-01A	BLCA	0.741	0.51	0.4663	0.6	0.6526
TCGA-DK-A3WX-01A	BLCA	0.7435	NaN	0.4265	0.6	0.6623
TCGA-DK-A3WY-01A	BLCA	0.4202	NaN	0.2292	0.8	0.2232
TCGA-DK-A3X1-01A	BLCA	0.9052	NaN	0.6375	0.7	0.7466
TCGA-DK-A3X2-01A	BLCA	0.9924	NaN	0.6996	0.9	0.7466
TCGA-DK-A6AV-01A	BLCA	0.9192	NaN	0.6286	0.85	0.7019
TCGA-DK-A6AW-01A	BLCA	0.9532	NaN	0.9073	0.8	0.9259
TCGA-DK-A6B0-01A	BLCA	0.9773	NaN	0.6859	0.8	0.7466
TCGA-DK-A6B1-01A	BLCA	0.9597	NaN	0.8683	0.8	0.8806
TCGA-DK-A6B2-01A	BLCA	0.7039	NaN	0.6762	0.7	0.6543
TCGA-DK-A6B5-01A	BLCA	0.8792	NaN	0.5928	0.8	0.7913
TCGA-DK-A6B6-01A	BLCA	0.9166	NaN	0.7134	0.85	0.7913
TCGA-DK-AA6L-01A	BLCA	0.8848	NaN	0.727	0.65	0.714
TCGA-DK-AA6M-01A	BLCA	0.7425	NaN	0.6471	0.7	0.6609
TCGA-DK-AA6P-01A	BLCA	0.9854	NaN	0.765	0.7	0.7913
TCGA-DK-AA6Q-01A	BLCA	0.9045	NaN	0.6666	0.7	0.7466
TCGA-DK-AA6R-01A	BLCA	0.9203	NaN	NaN	0.8	0.8021
TCGA-DK-AA6S-01A	BLCA	0.71	NaN	0.6969	0.65	0.6166
TCGA-DK-AA6T-01A	BLCA	0.672	NaN	0.2127	0.65	0.5651
TCGA-DK-AA6U-01A	BLCA	0.9819	NaN	0.6822	0.75	0.836
TCGA-DK-AA6W-01A	BLCA	0.9531	NaN	0.7451	0.65	0.7913
TCGA-DK-AA6X-01A	BLCA	0.861	NaN	NaN	0.6	0.8065
TCGA-DK-AA71-01A	BLCA	0.9576	NaN	0.8337	0.75	0.9253
TCGA-DK-AA74-01A	BLCA	0.454	NaN	0.4944	0.7	0.4406
TCGA-DK-AA75-01A	BLCA	0.9919	NaN	0.6095	0.8	0.7019
TCGA-DK-AA76-01A	BLCA	0.9934	NaN	0.6986	0.6	0.7466
TCGA-DK-AA77-01A	BLCA	0.9323	NaN	0.6901	0.75	0.836
TCGA-E5-A2PC-01A	BLCA	0.9381	0.82	0.7245	0.9	0.8812
TCGA-E5-A4TZ-01A	BLCA	0.9799	NaN	0.6243	0.8	0.7466
TCGA-E5-A4U1-01A	BLCA	0.9961	NaN	0.7589	0.9	0.7514
TCGA-E7-A3X6-01A	BLCA	0.8395	NaN	0.4555	0.9	0.7925
TCGA-E7-A3Y1-01A	BLCA	0.951	NaN	0.656	0.95	0.8806
TCGA-E7-A4IJ-01A	BLCA	0.9317	NaN	0.6773	0.8	0.836
TCGA-E7-A4XJ-01A	BLCA	0.9675	NaN	0.8288	0.8	0.836
TCGA-E7-A519-01A	BLCA	0.8438	NaN	0.6886	0.85	0.7913
TCGA-E7-A541-01A	BLCA	0.8545	NaN	0.6951	0.8	0.7913
TCGA-E7-A5KE-01A	BLCA	0.996	NaN	0.7327	0.85	0.7466
TCGA-E7-A5KF-01A	BLCA	0.9939	NaN	0.6692	0.8	0.7019
TCGA-E7-A677-01A	BLCA	0.9281	NaN	0.7019	0.9	0.836
TCGA-E7-A678-01A	BLCA	0.972	NaN	0.6051	0.95	0.7913
TCGA-E7-A6MD-01A	BLCA	0.789	NaN	0.5525	0.7	0.724
TCGA-E7-A6ME-01A	BLCA	0.9574	NaN	0.7159	0.6	0.7913
TCGA-E7-A6MF-01A	BLCA	0.9767	NaN	0.8527	0.9	0.8617
TCGA-E7-A7DU-01A	BLCA	0.9653	NaN	0.5356	0.95	0.7019
TCGA-E7-A7DV-01A	BLCA	0.5897	NaN	0.4041	0.92	0.3345
TCGA-E7-A7PW-01A	BLCA	0.9771	NaN	0.839	0.8	0.9253
TCGA-E7-A7XN-01A	BLCA	0.785	NaN	0.3577	0.9	0.7019
TCGA-E7-A85H-01A	BLCA	0.8759	NaN	0.8844	0.75	0.842
TCGA-E7-A8O7-01A	BLCA	0.9163	NaN	0.5871	0.9	0.8092
TCGA-E7-A8O8-01A	BLCA	0.9641	NaN	0.713	0.95	0.6975
TCGA-E7-A97P-01A	BLCA	0.713	NaN	0.4217	0.85	0.6126
TCGA-E7-A97Q-01A	BLCA	0.8563	NaN	0.6733	0.85	0.6508
TCGA-FD-A3B3-01A	BLCA	0.6191	0.21	0.3677	0.75	0.3269
TCGA-FD-A3B4-01A	BLCA	0.7487	0.63	0.7461	0.8	0.7415
TCGA-FD-A3B5-01A	BLCA	0.9318	0.52	0.6884	0.85	0.6852
TCGA-FD-A3B6-01A	BLCA	0.7482	0.42	0.4935	0.75	0.6149
TCGA-FD-A3B7-01A	BLCA	0.5105	0.27	0.4197	0.8	0.3859
TCGA-FD-A3B8-01A	BLCA	0.3916	0.18	0.3541	0.85	0.3047
TCGA-FD-A3N5-01A	BLCA	0.9078	0.66	0.6969	0.8	0.8347
TCGA-FD-A3N6-01A	BLCA	0.917	0.83	0.6461	0.75	0.8669
TCGA-FD-A3NA-01A	BLCA	0.8508	0.43	0.5825	0.75	0.6586
TCGA-FD-A3SJ-01A	BLCA	0.897	NaN	0.6797	0.75	0.8706
TCGA-FD-A3SL-01A	BLCA	0.7073	NaN	0.7898	0.75	0.6131
TCGA-FD-A3SM-01A	BLCA	0.86	NaN	0.6909	0.75	0.8204
TCGA-FD-A3SN-01A	BLCA	0.8791	NaN	0.6953	0.8	0.7019
TCGA-FD-A3SO-01A	BLCA	0.7443	NaN	0.663	0.75	0.6387
TCGA-FD-A3SP-01A	BLCA	0.502	NaN	0.5705	0.7	0.53
TCGA-FD-A3SQ-01A	BLCA	0.7258	NaN	0.7237	0.8	0.6382
TCGA-FD-A3SR-01A	BLCA	0.7574	NaN	0.6825	0.7	0.6811
TCGA-FD-A3SS-01A	BLCA	0.9488	NaN	0.8002	0.7	0.8806
TCGA-FD-A43N-01A	BLCA	0.8526	NaN	0.6475	0.75	0.7019
TCGA-FD-A43P-01A	BLCA	0.7415	NaN	0.6379	0.9	0.6595
TCGA-FD-A43S-01A	BLCA	0.5542	NaN	0.4666	0.6	0.4051
TCGA-FD-A43U-01A	BLCA	0.5216	NaN	0.5251	0.8	0.4766
TCGA-FD-A43X-01A	BLCA	0.9819	NaN	0.7096	0.8	0.8985
TCGA-FD-A43Y-01A	BLCA	0.8017	NaN	0.6184	0.65	0.7412
TCGA-FD-A5BR-01A	BLCA	0.8105	NaN	0.567	0.65	0.7532
TCGA-FD-A5BS-01A	BLCA	0.2717	NaN	0.2965	0.7	0.208
TCGA-FD-A5BT-01A	BLCA	0.4328	NaN	0.4884	0.7	0.4335
TCGA-FD-A5BU-01A	BLCA	0.7143	NaN	0.5375	0.6	0.6226
TCGA-FD-A5BV-01A	BLCA	0.9595	NaN	0.8099	0.7	0.8114
TCGA-FD-A5BX-01A	BLCA	0.6119	NaN	0.4777	0.7	0.4834
TCGA-FD-A5BY-01A	BLCA	0.8593	NaN	0.6803	0.8	0.7913
TCGA-FD-A5BZ-01A	BLCA	0.772	NaN	0.8007	0.75	0.7913
TCGA-FD-A5C0-01A	BLCA	0.8893	NaN	0.7272	0.8	0.836
TCGA-FD-A5C1-01A	BLCA	0.6407	NaN	0.5447	0.75	0.5226
TCGA-FD-A62N-01A	BLCA	0.3622	NaN	0.469	0.65	0.1444
TCGA-FD-A62O-01A	BLCA	0.945	NaN	0.8684	0.85	0.8806
TCGA-FD-A62P-01A	BLCA	0.7681	NaN	0.6269	0.7	0.6956
TCGA-FD-A62S-01A	BLCA	0.6153	NaN	0.6149	0.75	0.5822
TCGA-FD-A6TA-01A	BLCA	0.719	NaN	0.4928	0.82	0.629
TCGA-FD-A6TB-01A	BLCA	0.6431	NaN	0.4727	0.65	0.5258
TCGA-FD-A6TC-01A	BLCA	0.8419	NaN	0.665	0.8	0.7913
TCGA-FD-A6TD-01A	BLCA	0.7139	NaN	0.5114	0.75	0.6219
TCGA-FD-A6TE-01A	BLCA	0.9734	NaN	0.8059	0.85	0.8066
TCGA-FD-A6TF-01A	BLCA	0.8111	NaN	0.7218	0.7	0.754
TCGA-FD-A6TG-01A	BLCA	0.7608	NaN	0.7032	0.75	0.686
TCGA-FD-A6TH-01A	BLCA	0.86	NaN	0.8073	0.7	0.8203
TCGA-FD-A6TI-01A	BLCA	0.9216	NaN	0.8107	0.85	0.8123
TCGA-FD-A6TK-01A	BLCA	0.646	NaN	0.5429	0.75	0.5298
TCGA-FJ-A3Z7-01A	BLCA	0.8302	0.54	0.775	0.75	0.7585
TCGA-FJ-A3Z9-01A	BLCA	0.9899	NaN	0.6251	0.8	0.961
TCGA-FJ-A3ZE-01A	BLCA	0.9958	0.87	0.7831	0.85	0.8838
TCGA-FJ-A3ZF-01A	BLCA	0.9919	0.9	0.8587	0.85	0.9342
TCGA-FJ-A871-01A	BLCA	0.949	NaN	0.9025	0.75	0.9202
TCGA-FT-A3EE-01A	BLCA	0.9458	0.6	0.7124	0.9	0.7143
TCGA-FT-A61P-01A	BLCA	0.7028	NaN	0.7277	0.75	0.7148
TCGA-G2-A2EC-01A	BLCA	0.7767	0.27	0.694	0.7	0.5471
TCGA-G2-A2EF-01A	BLCA	0.7922	0.6	0.5327	0.75	0.7301
TCGA-G2-A2EJ-01A	BLCA	0.926	0.61	0.5344	0.8	0.677
TCGA-G2-A2EK-01A	BLCA	0.9129	0.55	0.5871	0.7	0.6932
TCGA-G2-A2EL-01A	BLCA	1	0.98	0.5373	0.8	0.8956
TCGA-G2-A2EO-01A	BLCA	0.7265	0.38	0.6195	0.85	0.5554
TCGA-G2-A2ES-01A	BLCA	0.8104	0.55	0.6059	0.75	0.6932
TCGA-G2-A3IB-01A	BLCA	0.9585	0.92	0.539	0.8	0.8727
TCGA-G2-A3IE-01A	BLCA	0.954	0.69	0.6682	0.85	0.8489
TCGA-G2-A3VY-01A	BLCA	0.9955	NaN	0.9761	0.9	1
TCGA-G2-AA3B-01A	BLCA	0.9576	NaN	0.6823	0.8	0.9521
TCGA-G2-AA3C-01A	BLCA	0.6599	NaN	0.3684	0.8	0.5487
TCGA-G2-AA3D-01A	BLCA	0.9873	NaN	0.6508	0.65	0.6244
TCGA-G2-AA3F-01A	BLCA	0.9588	NaN	NaN	0.75	0.7836
TCGA-GC-A3BM-01A	BLCA	0.9569	NaN	0.7912	0.97	0.7913
TCGA-GC-A3I6-01A	BLCA	0.8473	0.73	0.7382	0.8	0.8291
TCGA-GC-A3OO-01A	BLCA	0.8504	NaN	0.6153	0.6	0.8074
TCGA-GC-A3RB-01A	BLCA	0.9556	0.85	0.7719	0.9	0.8707
TCGA-GC-A3RC-01A	BLCA	0.7865	NaN	0.7537	0.6	0.7453
TCGA-GC-A3RD-01A	BLCA	0.947	NaN	0.8037	0.9	0.9253
TCGA-GC-A3WC-01A	BLCA	0.7462	NaN	0.5946	0.7	0.6126
TCGA-GC-A3YS-01A	BLCA	0.7607	0.32	0.7409	0.8	0.7079
TCGA-GC-A4ZW-01A	BLCA	0.9833	NaN	0.9663	0.9	0.9878
TCGA-GC-A6I1-01A	BLCA	0.665	NaN	0.386	0.8	0.5556
TCGA-GC-A6I3-01A	BLCA	0.7662	NaN	0.5977	0.75	0.6931
TCGA-GD-A2C5-01A	BLCA	0.8898	NaN	0.6545	0.85	0.6288
TCGA-GD-A3OP-01A	BLCA	0.8515	0.2	0.7507	0.7	0.7753
TCGA-GD-A3OQ-01A	BLCA	0.94	0.78	0.7212	0.95	0.8916
TCGA-GD-A3OS-01A	BLCA	0.9064	0.72	0.5863	0.85	0.8184
TCGA-GD-A6C6-01A	BLCA	0.9341	NaN	0.8978	0.75	0.9147
TCGA-GD-A76B-01A	BLCA	0.8393	NaN	0.5167	0.8	0.7923
TCGA-GU-A42P-01A	BLCA	0.9931	NaN	0.7163	0.75	0.7014
TCGA-GU-A42Q-01A	BLCA	0.9703	NaN	0.6183	0.7	0.7466
TCGA-GU-A42R-01A	BLCA	0.979	NaN	0.7917	0.8	0.79
TCGA-GU-A762-01A	BLCA	0.5879	NaN	0.5062	0.7	0.4545
TCGA-GU-A763-01A	BLCA	0.9753	NaN	0.6505	0.8	0.7019
TCGA-GU-A764-01A	BLCA	0.7319	NaN	0.4063	0.7	0.6464
TCGA-GU-A766-01A	BLCA	0.6065	NaN	0.4519	0.65	0.4761
TCGA-GU-A767-01A	BLCA	0.9073	NaN	0.7491	0.6	0.7466
TCGA-GU-AATO-01A	BLCA	0.7946	NaN	0.6652	0.75	0.7316
TCGA-GU-AATP-01A	BLCA	0.7695	NaN	0.7602	0.8	0.7019
TCGA-GU-AATQ-01A	BLCA	0.9335	NaN	0.6633	0.75	0.6391
TCGA-GV-A3JV-01A	BLCA	0.8425	0.67	0.8085	0.9	0.7974
TCGA-GV-A3JW-01A	BLCA	0.9878	0.83	0.7617	0.9	0.9153
TCGA-GV-A3JX-01A	BLCA	0.9186	0.9	0.7999	0.9	0.8903
TCGA-GV-A3JZ-01A	BLCA	0.8918	0.82	0.7888	0.9	0.8275
TCGA-GV-A3QF-01A	BLCA	0.9785	NaN	0.431	0.9	0.7913
TCGA-GV-A3QG-01A	BLCA	0.4241	0.46	0.4939	0.65	0.5196
TCGA-GV-A3QH-01A	BLCA	0.9948	0.48	0.8207	0.8	0.8747
TCGA-GV-A3QI-01A	BLCA	0.9952	0.95	0.9978	0.9	1
TCGA-GV-A3QK-01B	BLCA	0.9018	0.7	0.7008	0.85	0.809
TCGA-GV-A40E-01A	BLCA	0.8854	0.34	0.6247	0.85	0.6478
TCGA-GV-A40G-01A	BLCA	0.9852	NaN	0.9277	0.9	0.9498
TCGA-GV-A6ZA-01A	BLCA	0.9379	NaN	0.6943	0.95	0.7466
TCGA-H4-A2HO-01A	BLCA	0.8986	0.64	0.7135	0.75	0.7339
TCGA-H4-A2HQ-01A	BLCA	0.9772	NaN	0.7925	0.75	0.791
TCGA-HQ-A2OE-01A	BLCA	0.9798	NaN	0.7242	0.95	0.836
TCGA-HQ-A2OF-01A	BLCA	0.9876	NaN	0.9883	0.9	0.9937
TCGA-HQ-A5ND-01A	BLCA	0.9669	NaN	0.4802	0.8	0.7913
TCGA-HQ-A5NE-01A	BLCA	0.8739	NaN	0.6564	0.65	0.6573
TCGA-K4-A3WS-01A	BLCA	0.6588	NaN	0.6868	0.7	0.6668
TCGA-K4-A3WU-01B	BLCA	0.7344	0.6	0.618	0.75	0.6908
TCGA-K4-A3WV-01A	BLCA	0.9795	NaN	0.8381	0.7	0.8806
TCGA-K4-A4AB-01B	BLCA	0.8147	NaN	0.5402	0.7	0.6573
TCGA-K4-A4AC-01A	BLCA	0.8389	NaN	0.5271	0.85	0.7917
TCGA-K4-A54R-01A	BLCA	0.7394	NaN	0.6581	0.8	0.6566
TCGA-K4-A5RH-01A	BLCA	0.5108	NaN	0.4726	0.65	0.415
TCGA-K4-A5RI-01A	BLCA	0.8989	NaN	0.7876	0.75	0.7852
TCGA-K4-A5RJ-01A	BLCA	0.5153	NaN	0.4568	0.9	0.3964
TCGA-K4-A6FZ-01A	BLCA	0.8766	NaN	0.6405	0.7	0.843
TCGA-K4-A6MB-01A	BLCA	0.9048	NaN	0.8082	0.7	0.8094
TCGA-K4-A83P-01A	BLCA	0.4936	NaN	0.3509	0.6	0.3228
TCGA-K4-AAQO-01A	BLCA	0.7779	NaN	0.7175	0.75	0.709
TCGA-KQ-A41N-01A	BLCA	0.9738	NaN	0.5857	0.85	0.5479
TCGA-KQ-A41O-01A	BLCA	0.9992	NaN	0.9838	0.8	1
TCGA-KQ-A41P-01A	BLCA	0.843	NaN	0.749	0.75	0.7466
TCGA-KQ-A41Q-01A	BLCA	0.9693	NaN	0.6546	0.85	0.7019
TCGA-KQ-A41R-01A	BLCA	0.9668	NaN	0.5695	0.8	0.6573
TCGA-KQ-A41S-01A	BLCA	0.8247	NaN	0.7378	0.75	0.7266
TCGA-LC-A66R-01A	BLCA	0.7826	NaN	0.5156	0.7	0.7153
TCGA-LT-A5Z6-01A	BLCA	0.9664	NaN	0.8294	0.65	0.8342
TCGA-LT-A8JT-01A	BLCA	0.9453	NaN	0.6928	0.9	0.7913
TCGA-MV-A51V-01A	BLCA	0.9674	NaN	0.9477	0.9	0.9662
TCGA-PQ-A6FI-01A	BLCA	0.9165	NaN	0.5543	0.75	0.6573
TCGA-PQ-A6FN-01A	BLCA	0.8664	NaN	0.474	0.7	0.4166
TCGA-R3-A69X-01A	BLCA	0.7211	NaN	0.5228	0.75	0.6318
TCGA-S5-A6DX-01A	BLCA	0.6615	NaN	0.5954	0.65	0.5592
TCGA-S5-AA26-01A	BLCA	0.9868	NaN	0.5641	0.9	0.7913
TCGA-SY-A9G0-01A	BLCA	0.7181	NaN	0.664	0.65	0.64
TCGA-SY-A9G5-01A	BLCA	0.642	NaN	0.6092	0.7	0.5755
TCGA-UY-A78K-01A	BLCA	0.7759	NaN	0.4921	0.7	0.7019
TCGA-UY-A78L-01A	BLCA	0.8731	NaN	0.6245	0.7	0.7466
TCGA-UY-A78M-01A	BLCA	0.9059	NaN	0.7265	0.7	0.7134
TCGA-UY-A78N-01A	BLCA	0.9787	NaN	0.911	0.7	0.9302
TCGA-UY-A78O-01A	BLCA	0.9356	NaN	0.8	0.7	0.7997
TCGA-UY-A78P-01A	BLCA	0.6788	NaN	0.2953	0.75	0.5743
TCGA-UY-A8OB-01A	BLCA	0.9172	NaN	NaN	0.75	0.8223
TCGA-UY-A8OC-01A	BLCA	0.8202	NaN	0.5546	0.65	0.7663
TCGA-UY-A8OD-01A	BLCA	0.7506	NaN	0.7172	0.75	0.7025
TCGA-UY-A9PA-01A	BLCA	0.9277	NaN	0.66	0.8	0.9123
TCGA-UY-A9PB-01A	BLCA	0.6209	NaN	0.5544	0.75	0.5111
TCGA-UY-A9PD-01A	BLCA	0.8927	NaN	0.6355	0.75	0.8648
TCGA-UY-A9PE-01A	BLCA	0.9235	NaN	0.6178	0.75	0.8806
TCGA-UY-A9PF-01A	BLCA	0.8765	NaN	0.5933	0.75	0.7466
TCGA-UY-A9PH-01A	BLCA	0.6703	NaN	0.432	0.8	0.3672
TCGA-XF-A8HB-01A	BLCA	0.9849	NaN	0.8762	0.8	0.8893
TCGA-XF-A8HC-01A	BLCA	0.9964	NaN	0.9276	0.8	0.9497
TCGA-XF-A8HD-01A	BLCA	0.7841	NaN	0.6017	0.8	0.7173
TCGA-XF-A8HE-01A	BLCA	0.7968	NaN	0.4025	0.8	0.7346
TCGA-XF-A8HF-01A	BLCA	0.8593	NaN	0.6457	0.6	0.8195
TCGA-XF-A8HG-01A	BLCA	0.9774	NaN	0.724	0.9	0.7466
TCGA-XF-A8HH-01A	BLCA	0.831	NaN	0.6971	0.8	0.6788
TCGA-XF-A8HI-01A	BLCA	0.955	NaN	0.6035	0.95	0.7466
TCGA-XF-A9SG-01A	BLCA	NaN	NaN	NaN	0.9	NaN
TCGA-XF-A9SH-01A	BLCA	0.9223	NaN	0.5098	0.85	0.7913
TCGA-XF-A9SI-01A	BLCA	0.5005	NaN	0.3801	0.8	0.3322
TCGA-XF-A9SJ-01A	BLCA	0.7404	NaN	0.6188	0.75	0.658
TCGA-XF-A9SK-01A	BLCA	0.6944	NaN	NaN	0.7	0.6934
TCGA-XF-A9SL-01A	BLCA	0.5568	NaN	0.4793	0.6	0.4229
TCGA-XF-A9SM-01A	BLCA	0.5598	NaN	NaN	0.75	0.535
TCGA-XF-A9SP-01A	BLCA	0.7258	NaN	0.6252	0.7	0.6382
TCGA-XF-A9ST-01A	BLCA	0.9822	NaN	NaN	0.75	0.8665
TCGA-XF-A9SU-01A	BLCA	0.7674	NaN	0.5743	0.7	0.6946
TCGA-XF-A9SV-01A	BLCA	0.8639	NaN	NaN	0.7	0.8085
TCGA-XF-A9SW-01A	BLCA	0.6147	NaN	NaN	0.7	0.6169
TCGA-XF-A9SX-01A	BLCA	0.5986	NaN	0.6454	0.6	0.618
TCGA-XF-A9SY-01A	BLCA	0.6141	NaN	NaN	0.7	0.6612
TCGA-XF-A9SZ-01A	BLCA	0.7406	NaN	0.5621	0.8	0.6583
TCGA-XF-A9T0-01A	BLCA	0.8465	NaN	0.8181	0.8	0.802
TCGA-XF-A9T2-01A	BLCA	0.8882	NaN	NaN	0.65	0.825
TCGA-XF-A9T3-01A	BLCA	0.7488	NaN	NaN	0.65	0.708
TCGA-XF-A9T4-01A	BLCA	0.8727	NaN	0.5832	0.9	0.8377
TCGA-XF-A9T5-01A	BLCA	0.6724	NaN	NaN	0.75	0.5891
TCGA-XF-A9T6-01A	BLCA	0.9331	NaN	NaN	0.8	0.8108
TCGA-XF-A9T8-01A	BLCA	0.6519	NaN	0.451	0.7	0.5378
TCGA-XF-AAME-01A	BLCA	0.4476	NaN	NaN	0.65	0.4812
TCGA-XF-AAMF-01A	BLCA	NaN	NaN	NaN	0.6	NaN
TCGA-XF-AAMG-01A	BLCA	0.8916	NaN	NaN	0.7	0.8273
TCGA-XF-AAMH-01A	BLCA	0.9612	NaN	NaN	0.75	0.8746
TCGA-XF-AAMJ-01A	BLCA	0.7174	NaN	NaN	0.9	0.7537
TCGA-XF-AAML-01A	BLCA	0.9698	NaN	NaN	0.9	0.8357
TCGA-XF-AAMQ-01A	BLCA	0.8462	NaN	NaN	0.8	0.7741
TCGA-XF-AAMR-01A	BLCA	0.782	NaN	NaN	0.95	0.7082
TCGA-XF-AAMT-01A	BLCA	0.7057	NaN	NaN	0.65	0.7011
TCGA-XF-AAMW-01A	BLCA	0.8367	NaN	NaN	0.7	0.7454
TCGA-XF-AAMX-01A	BLCA	0.9089	NaN	NaN	0.8	0.8391
TCGA-XF-AAMY-01A	BLCA	0.8392	NaN	NaN	0.75	0.7024
TCGA-XF-AAMZ-01A	BLCA	0.9246	NaN	NaN	0.85	0.9167
TCGA-XF-AAN0-01A	BLCA	0.8392	NaN	NaN	0.85	0.7247
TCGA-XF-AAN1-01A	BLCA	0.9584	NaN	NaN	0.9	0.9173
TCGA-XF-AAN2-01A	BLCA	0.8693	NaN	NaN	0.65	0.8569
TCGA-XF-AAN3-01A	BLCA	0.7867	NaN	NaN	0.75	0.756
TCGA-XF-AAN4-01A	BLCA	0.4888	NaN	NaN	0.7	0.4644
TCGA-XF-AAN5-01A	BLCA	0.8102	NaN	NaN	0.8	0.772
TCGA-XF-AAN7-01A	BLCA	0.8754	NaN	NaN	0.96	0.727
TCGA-XF-AAN8-01A	BLCA	NaN	NaN	NaN	0.85	NaN
TCGA-YC-A89H-01A	BLCA	0.8996	NaN	0.6552	0.75	0.7019
TCGA-YC-A8S6-01A	BLCA	0.7107	NaN	0.4494	0.65	0.6177
TCGA-YC-A9TC-01A	BLCA	0.9423	NaN	0.582	0.75	0.8806
TCGA-YF-AA3L-01A	BLCA	0.9571	NaN	0.8584	0.8	0.8684
TCGA-YF-AA3M-01A	BLCA	0.9621	NaN	NaN	0.75	0.8529
TCGA-ZF-A9R0-01A	BLCA	0.8852	NaN	0.636	0.7	0.7913
TCGA-ZF-A9R1-01A	BLCA	0.9507	NaN	0.7247	0.7	0.8806
TCGA-ZF-A9R2-01A	BLCA	0.9981	NaN	0.7365	0.8	0.8538
TCGA-ZF-A9R3-01A	BLCA	0.9277	NaN	0.6313	0.8	0.7913
TCGA-ZF-A9R4-01A	BLCA	0.9546	NaN	0.7307	0.8	0.7183
TCGA-ZF-A9R5-01A	BLCA	0.9672	NaN	NaN	0.8	0.5213
TCGA-ZF-A9R7-01A	BLCA	0.7942	NaN	0.6182	0.75	0.731
TCGA-ZF-A9R9-01A	BLCA	0.7685	NaN	0.6762	0.6	0.6961
TCGA-ZF-A9RC-01A	BLCA	0.8845	NaN	0.796	0.6	0.795
TCGA-ZF-A9RD-01A	BLCA	0.7398	NaN	NaN	0.6	0.7689
TCGA-ZF-A9RE-01A	BLCA	0.9814	NaN	0.6441	0.85	0.6165
TCGA-ZF-A9RF-01A	BLCA	0.7792	NaN	0.4525	0.8	0.7107
TCGA-ZF-A9RG-01A	BLCA	NaN	NaN	NaN	0.8	NaN
TCGA-ZF-A9RL-01A	BLCA	0.9967	NaN	0.6938	0.95	0.7466
TCGA-ZF-A9RM-01A	BLCA	0.999	NaN	0.9095	0.95	0.9285
TCGA-ZF-A9RN-01A	BLCA	0.8824	NaN	NaN	0.9	0.7987
TCGA-ZF-AA4N-01A	BLCA	0.8693	NaN	0.6175	0.7	0.7019
TCGA-ZF-AA4R-01A	BLCA	0.8667	NaN	0.825	0.75	0.8292
TCGA-ZF-AA4T-01A	BLCA	0.9744	NaN	0.5578	0.85	0.7913
TCGA-ZF-AA4U-01A	BLCA	0.9877	NaN	0.7396	0.98	0.7913
TCGA-ZF-AA4V-01A	BLCA	0.8468	NaN	0.6879	0.85	0.7019
TCGA-ZF-AA4W-01A	BLCA	0.9521	NaN	0.4265	0.6	0.7019
TCGA-ZF-AA4X-01A	BLCA	0.9925	NaN	0.7722	0.9	0.7913
TCGA-ZF-AA51-01A	BLCA	0.7539	NaN	0.6609	0.7	0.6573
TCGA-ZF-AA52-01A	BLCA	0.7234	NaN	0.5745	0.8	0.6349
TCGA-ZF-AA53-01A	BLCA	0.6573	NaN	0.4056	0.6	0.5451
TCGA-ZF-AA54-01A	BLCA	0.605	NaN	0.5056	0.95	0.4741
TCGA-ZF-AA56-01A	BLCA	0.8098	NaN	0.5193	0.65	0.6573
TCGA-ZF-AA58-01A	BLCA	0.5464	NaN	NaN	0.9	0.5706
TCGA-ZF-AA5H-01A	BLCA	0.7887	NaN	0.5267	0.9	0.6573
TCGA-ZF-AA5N-01A	BLCA	0.9629	NaN	NaN	0.8	0.8311
TCGA-ZF-AA5P-01A	BLCA	0.7422	NaN	0.458	0.9	0.6604
TCGA-3C-AAAU-01A	BRCA	0.9333	NaN	NaN	0.7	0.7886
TCGA-3C-AALI-01A	BRCA	0.7661	NaN	NaN	0.6	0.6974
TCGA-3C-AALJ-01A	BRCA	0.7364	NaN	NaN	0.65	0.7666
TCGA-3C-AALK-01A	BRCA	0.7506	NaN	NaN	0.6	0.6869
TCGA-4H-AAAK-01A	BRCA	0.7276	NaN	NaN	0.7	0.649
TCGA-5L-AAT0-01A	BRCA	0.6635	NaN	NaN	0.7	0.6501
TCGA-5L-AAT1-01A	BRCA	0.5897	NaN	NaN	0.6	0.5553
TCGA-5T-A9QA-01A	BRCA	0.9713	NaN	NaN	0.75	0.8368
TCGA-A1-A0SB-01A	BRCA	0.944	NaN	0.9132	0.825	0.9328
TCGA-A1-A0SD-01A	BRCA	0.7644	0.51	NaN	0.425	0.6906
TCGA-A1-A0SE-01A	BRCA	0.8318	0.3	0.9158	0.75	0.7979
TCGA-A1-A0SF-01A	BRCA	0.7593	0.44	0.7694	0.7	0.7237
TCGA-A1-A0SG-01A	BRCA	0.7719	0.65	0.7446	0.825	0.7569
TCGA-A1-A0SH-01A	BRCA	0.6907	0.44	0.853	0.8	0.6574
TCGA-A1-A0SI-01A	BRCA	0.6459	0.54	0.7557	0.75	0.6438
TCGA-A1-A0SJ-01A	BRCA	0.8162	0.61	0.893	0.6	0.7984
TCGA-A1-A0SK-01A	BRCA	0.9902	0.95	0.8516	0.85	0.9288
TCGA-A1-A0SM-01A	BRCA	0.7538	0.59	0.8907	0.85	0.7903
TCGA-A1-A0SN-01A	BRCA	0.6933	0.5	0.7542	0.8	0.6915
TCGA-A1-A0SO-01A	BRCA	0.9647	0.78	0.9776	0.9	0.9325
TCGA-A1-A0SP-01A	BRCA	0.806	0.46	0.6603	0.725	0.6913
TCGA-A1-A0SQ-01A	BRCA	0.8652	0.81	0.8406	0.825	0.8417
TCGA-A2-A04N-01A	BRCA	0.7839	0.72	NaN	0.675	0.717
TCGA-A2-A04P-01A	BRCA	0.748	0.6	NaN	0.8	0.7001
TCGA-A2-A04Q-01A	BRCA	0.48	0.17	NaN	0.8	0.3242
TCGA-A2-A04R-01A	BRCA	0.9039	0.88	0.9982	0.925	0.9501
TCGA-A2-A04T-01A	BRCA	0.8114	0.61	NaN	0.825	0.7466
TCGA-A2-A04U-01A	BRCA	0.9071	NaN	NaN	0.65	0.8602
TCGA-A2-A04V-01A	BRCA	0.7708	0.85	NaN	0.775	0.8341
TCGA-A2-A04W-01A	BRCA	0.7941	0.29	NaN	0.6	0.7309
TCGA-A2-A04X-01A	BRCA	0.7044	0.59	NaN	0.825	0.7223
TCGA-A2-A04Y-01A	BRCA	0.7301	0.6	NaN	0.8	0.7318
TCGA-A2-A0CK-01A	BRCA	0.7783	0.52	0.8739	0.75	0.7057
TCGA-A2-A0CL-01A	BRCA	0.4182	0.22	NaN	0.45	0.3716
TCGA-A2-A0CM-01A	BRCA	0.6607	0.37	NaN	0.775	0.5497
TCGA-A2-A0CO-01A	BRCA	0.5726	0.63	0.7523	0.55	0.7228
TCGA-A2-A0CP-01A	BRCA	0.7516	0.47	NaN	0.7	0.6409
TCGA-A2-A0CQ-01A	BRCA	0.823	0.8	NaN	0.725	0.7701
TCGA-A2-A0CR-01A	BRCA	0.4458	NaN	0.5355	0.75	0.4889
TCGA-A2-A0CS-01A	BRCA	0.7755	0.55	NaN	0.55	0.7057
TCGA-A2-A0CT-01A	BRCA	0.8959	0.9	1	0.79	1
TCGA-A2-A0CU-01A	BRCA	0.8648	0.57	NaN	0.775	0.7034
TCGA-A2-A0CV-01A	BRCA	0.7161	0.46	NaN	0.65	0.625
TCGA-A2-A0CW-01A	BRCA	0.8707	0.58	NaN	0.6	0.8349
TCGA-A2-A0CX-01A	BRCA	0.692	0.45	NaN	0.7	0.5922
TCGA-A2-A0CY-01A	BRCA	0.9572	NaN	NaN	0.825	0.5145
TCGA-A2-A0CZ-01A	BRCA	0.6243	0.61	NaN	0.875	0.7413
TCGA-A2-A0D0-01A	BRCA	0.8812	0.69	NaN	0.875	0.8171
TCGA-A2-A0D1-01A	BRCA	0.9172	0.87	NaN	0.825	0.898
TCGA-A2-A0D2-01A	BRCA	0.7801	0.53	NaN	0.825	0.712
TCGA-A2-A0D3-01A	BRCA	0.8559	0.7	NaN	0.55	0.8266
TCGA-A2-A0D4-01A	BRCA	0.9282	0.72	NaN	0.825	0.8456
TCGA-A2-A0EM-01A	BRCA	0.8032	0.73	NaN	0.8	0.7913
TCGA-A2-A0EN-01A	BRCA	0.4879	0.41	0.6513	0.85	0.5883
TCGA-A2-A0EO-01A	BRCA	0.6793	0.47	NaN	0.725	0.6086
TCGA-A2-A0EP-01A	BRCA	0.291	NaN	0.4183	0.75	0.3512
TCGA-A2-A0EQ-01A	BRCA	0.6259	0.23	NaN	0.825	0.5025
TCGA-A2-A0ER-01A	BRCA	0.8708	0.77	NaN	0.725	0.8351
TCGA-A2-A0ES-01A	BRCA	0.7212	NaN	NaN	0.375	0.7674
TCGA-A2-A0ET-01A	BRCA	0.8899	0.82	NaN	0.9	0.861
TCGA-A2-A0EU-01A	BRCA	0.8609	0.66	0.9304	0.75	0.84
TCGA-A2-A0EV-01A	BRCA	0.6937	0.45	NaN	0.7	0.5945
TCGA-A2-A0EW-01A	BRCA	0.6581	0.46	NaN	0.45	0.5991
TCGA-A2-A0EX-01A	BRCA	0.7521	0.5	NaN	0.725	0.6738
TCGA-A2-A0EY-01A	BRCA	0.7781	0.51	NaN	0.85	0.7092
TCGA-A2-A0ST-01A	BRCA	0.4785	0.17	0.2972	0.875	0.3132
TCGA-A2-A0SU-01A	BRCA	0.8048	0.56	0.7977	0.89	0.7712
TCGA-A2-A0SV-01A	BRCA	0.6899	0.46	0.8205	0.925	0.6729
TCGA-A2-A0SW-01A	BRCA	0.6434	0.52	0.6541	0.915	0.6421
TCGA-A2-A0SX-01A	BRCA	0.6024	0.57	0.6486	0.75	0.6626
TCGA-A2-A0SY-01A	BRCA	0.6504	0.65	0.8569	0.75	0.8188
TCGA-A2-A0T0-01A	BRCA	0.807	0.57	0.7	0.75	0.7259
TCGA-A2-A0T1-01A	BRCA	0.5064	0.19	0.5276	0.8	0.4113
TCGA-A2-A0T2-01A	BRCA	0.8286	0.82	0.858	0.825	0.8631
TCGA-A2-A0T3-01A	BRCA	0.9166	0.51	NaN	0.5	0.7466
TCGA-A2-A0T4-01A	BRCA	0.6565	0.49	0.772	0.8	0.6972
TCGA-A2-A0T5-01A	BRCA	0.8378	0.61	0.881	0.725	0.7658
TCGA-A2-A0T6-01A	BRCA	0.5697	0.55	0.7721	0.775	0.7257
TCGA-A2-A0T7-01A	BRCA	0.7746	0.49	0.8685	0.8	0.7923
TCGA-A2-A0YC-01A	BRCA	0.7667	0.65	0.8563	0.725	0.8188
TCGA-A2-A0YD-01A	BRCA	0.6129	0.5	0.8334	0.9	0.7142
TCGA-A2-A0YE-01A	BRCA	0.8864	0.66	0.7686	0.8	0.8224
TCGA-A2-A0YF-01A	BRCA	0.8024	0.8	0.9364	0.835	0.8519
TCGA-A2-A0YG-01A	BRCA	0.8808	0.6	0.9033	0.8	0.7976
TCGA-A2-A0YH-01A	BRCA	0.6001	0.44	0.6585	0.75	0.6068
TCGA-A2-A0YI-01A	BRCA	0.5931	0.44	0.7629	0.775	0.6682
TCGA-A2-A0YJ-01A	BRCA	0.9298	0.55	0.7727	0.95	0.726
TCGA-A2-A0YK-01A	BRCA	0.5313	0.36	0.6291	0.725	0.5516
TCGA-A2-A0YL-01A	BRCA	0.7417	0.33	0.8562	0.775	0.7032
TCGA-A2-A0YM-01A	BRCA	0.7678	0.58	0.7495	0.91	0.7266
TCGA-A2-A0YT-01A	BRCA	0.8753	0.59	0.8585	0.85	0.7817
TCGA-A2-A1FV-01A	BRCA	0.8957	0.9	0.9543	0.9	0.9309
TCGA-A2-A1FW-01A	BRCA	0.8566	0.85	0.9831	0.75	0.8923
TCGA-A2-A1FX-01A	BRCA	0.7609	0.72	0.8233	0.9	0.8364
TCGA-A2-A1FZ-01A	BRCA	0.6952	0.97	0.7663	0.75	0.7087
TCGA-A2-A1G0-01A	BRCA	0.7103	0.5	0.7837	0.95	0.7088
TCGA-A2-A1G1-01A	BRCA	0.6622	0.42	0.6095	0.7	0.5685
TCGA-A2-A1G4-01A	BRCA	0.8868	0.78	0.8812	0.9	0.8879
TCGA-A2-A1G6-01A	BRCA	0.7849	NaN	0.8725	0.75	0.7913
TCGA-A2-A259-01A	BRCA	0.7357	0.44	0.7769	0.85	0.6159
TCGA-A2-A25A-01A	BRCA	0.6412	0.39	0.822	0.8	0.595
TCGA-A2-A25B-01A	BRCA	0.7639	NaN	0.8562	0.8	0.8657
TCGA-A2-A25C-01A	BRCA	0.7799	0.65	0.811	0.82	0.7454
TCGA-A2-A25D-01A	BRCA	0.647	0.57	0.6707	0.8	0.6756
TCGA-A2-A25E-01A	BRCA	0.8646	0.66	0.8358	0.85	0.8077
TCGA-A2-A25F-01A	BRCA	0.2331	0.17	0.2672	0.75	0.2489
TCGA-A2-A3KC-01A	BRCA	0.7079	0.5	0.8378	0.75	0.7365
TCGA-A2-A3KD-01A	BRCA	0.8346	0.5	0.8544	0.9	0.8248
TCGA-A2-A3XS-01A	BRCA	0.8091	NaN	0.7879	0.68	0.7855
TCGA-A2-A3XT-01A	BRCA	0.698	NaN	0.6838	0.85	0.6632
TCGA-A2-A3XU-01A	BRCA	0.9695	NaN	0.8062	0.9	0.807
TCGA-A2-A3XV-01A	BRCA	0.8262	NaN	0.8641	0.85	0.836
TCGA-A2-A3XW-01A	BRCA	0.7024	NaN	0.8464	0.75	0.6063
TCGA-A2-A3XX-01A	BRCA	0.8138	NaN	0.7889	0.88	0.7868
TCGA-A2-A3XY-01A	BRCA	0.6294	NaN	0.5956	0.7	0.5595
TCGA-A2-A3XZ-01A	BRCA	0.7079	NaN	0.497	0.85	0.6138
TCGA-A2-A3Y0-01A	BRCA	0.7954	NaN	0.5975	0.95	0.7326
TCGA-A2-A4RW-01A	BRCA	0.7767	NaN	0.7663	0.6	0.7072
TCGA-A2-A4RX-01A	BRCA	0.7114	NaN	0.6966	0.65	0.6782
TCGA-A2-A4RY-01A	BRCA	0.7343	NaN	0.8146	0.85	0.7913
TCGA-A2-A4S0-01A	BRCA	0.9187	NaN	0.8709	0.8	0.883
TCGA-A2-A4S1-01A	BRCA	0.5078	NaN	0.5128	0.7	0.4622
TCGA-A2-A4S2-01A	BRCA	0.6979	NaN	0.7492	0.6	0.7401
TCGA-A2-A4S3-01A	BRCA	0.8042	NaN	0.7096	0.7	0.6935
TCGA-A7-A0CD-01A	BRCA	0.8836	0.84	NaN	0.825	0.8525
TCGA-A7-A0CE-01A	BRCA	0.9035	0.73	NaN	0.835	0.8551
TCGA-A7-A0CG-01A	BRCA	0.626	0.39	NaN	0.775	0.5327
TCGA-A7-A0CH-01A	BRCA	0.8433	0.78	NaN	0.75	0.7978
TCGA-A7-A0CJ-01A	BRCA	0.9028	0.81	NaN	0.775	0.8785
TCGA-A7-A0D9-01A	BRCA	0.8911	0.8	1	0.775	0.8921
TCGA-A7-A0DA-01A	BRCA	0.8388	0.54	NaN	0.75	0.7466
TCGA-A7-A0DB-01A	BRCA	0.7341	0.44	NaN	0.85	0.6494
TCGA-A7-A0DB-01C	BRCA	NaN	NaN	NaN	0.8	NaN
TCGA-A7-A0DC-01A	BRCA	NaN	NaN	NaN	0.775	NaN
TCGA-A7-A0DC-01B	BRCA	NaN	NaN	NaN	0.6	NaN
TCGA-A7-A13D-01A	BRCA	0.8887	0.55	0.8538	0.6	0.8612
TCGA-A7-A13D-01B	BRCA	NaN	NaN	NaN	0.75	NaN
TCGA-A7-A13E-01A	BRCA	0.909	0.83	0.9772	0.85	0.9184
TCGA-A7-A13E-01B	BRCA	NaN	NaN	NaN	0.7	NaN
TCGA-A7-A13F-01A	BRCA	0.8478	0.65	0.9236	0.7	0.7915
TCGA-A7-A13G-01A	BRCA	0.9066	0.87	0.9786	0.725	0.9357
TCGA-A7-A13G-01B	BRCA	NaN	NaN	NaN	0.825	NaN
TCGA-A7-A13H-01A	BRCA	0.6596	0.44	0.7678	0.625	0.671
TCGA-A7-A26E-01A	BRCA	0.7752	0.73	NaN	0.7	0.7913
TCGA-A7-A26E-01B	BRCA	NaN	NaN	0.8619	0.8	0.8319
TCGA-A7-A26F-01A	BRCA	0.6582	0.48	0.6677	0.8	0.6312
TCGA-A7-A26F-01B	BRCA	NaN	NaN	NaN	0.875	NaN
TCGA-A7-A26G-01A	BRCA	0.5802	0.39	0.5481	0.6	0.5182
TCGA-A7-A26H-01A	BRCA	0.7112	0.62	0.81	0.8	0.7811
TCGA-A7-A26I-01A	BRCA	0.7584	0.54	0.7949	0.8	0.7381
TCGA-A7-A26I-01B	BRCA	NaN	NaN	NaN	0.6	NaN
TCGA-A7-A26J-01A	BRCA	0.772	0.7	NaN	0.8	0.7009
TCGA-A7-A26J-01B	BRCA	NaN	NaN	0.7984	0.7	0.7945
TCGA-A7-A2KD-01A	BRCA	0.6965	0.55	0.7953	0.8	0.6932
TCGA-A7-A3IY-01A	BRCA	0.6578	0.43	0.712	0.65	0.614
TCGA-A7-A3IZ-01A	BRCA	0.9015	0.9	0.9152	0.88	0.9059
TCGA-A7-A3J0-01A	BRCA	0.8924	0.87	0.8615	0.92	0.8681
TCGA-A7-A3J1-01A	BRCA	0.6212	0.55	0.7271	0.9	0.6485
TCGA-A7-A3RF-01A	BRCA	0.9155	0.83	0.8553	0.75	0.8802
TCGA-A7-A425-01A	BRCA	0.7181	NaN	0.8115	0.85	0.8133
TCGA-A7-A426-01A	BRCA	0.7741	NaN	0.8565	0.8	0.7037
TCGA-A7-A4SA-01A	BRCA	0.6506	NaN	0.7207	0.75	0.7065
TCGA-A7-A4SB-01A	BRCA	0.8789	NaN	0.937	0.8	0.846
TCGA-A7-A4SC-01A	BRCA	0.7525	NaN	0.7981	0.6	0.7975
TCGA-A7-A4SD-01A	BRCA	0.7124	NaN	0.5356	0.95	0.4889
TCGA-A7-A4SE-01A	BRCA	0.7812	NaN	0.7986	0.65	0.7913
TCGA-A7-A4SF-01A	BRCA	0.8619	NaN	0.7575	0.68	0.7498
TCGA-A7-A56D-01A	BRCA	0.7021	NaN	NaN	0.65	0.587
TCGA-A7-A5ZV-01A	BRCA	0.8507	NaN	0.8126	0.7	0.8146
TCGA-A7-A5ZW-01A	BRCA	0.6952	NaN	0.8301	0.7	0.7466
TCGA-A7-A5ZX-01A	BRCA	0.809	NaN	0.9629	0.7	0.836
TCGA-A7-A6VV-01A	BRCA	0.7001	NaN	0.7295	0.85	0.6841
TCGA-A7-A6VW-01A	BRCA	0.82	NaN	0.8154	0.85	0.8178
TCGA-A7-A6VX-01A	BRCA	0.8079	NaN	0.9559	0.6	0.7913
TCGA-A7-A6VY-01A	BRCA	0.6964	NaN	0.626	0.9	0.5982
TCGA-A8-A06N-01A	BRCA	0.9755	0.83	NaN	0.875	0.9499
TCGA-A8-A06O-01A	BRCA	0.7992	0.64	NaN	0.775	0.7379
TCGA-A8-A06P-01A	BRCA	0.7077	0.65	NaN	0.875	0.6135
TCGA-A8-A06Q-01A	BRCA	0.9541	0.79	NaN	0.85	0.912
TCGA-A8-A06R-01A	BRCA	0.6892	0.59	NaN	0.8	0.6126
TCGA-A8-A06T-01A	BRCA	0.8127	0.68	NaN	0.85	0.7562
TCGA-A8-A06U-01A	BRCA	0.8345	0.67	NaN	0.775	0.7982
TCGA-A8-A06X-01A	BRCA	0.8108	0.58	NaN	0.765	0.7535
TCGA-A8-A06Y-01A	BRCA	0.9457	NaN	NaN	0.8	0.8864
TCGA-A8-A06Z-01A	BRCA	0.9183	0.83	NaN	0.875	0.8996
TCGA-A8-A075-01A	BRCA	0.7362	0.52	0.7025	0.85	0.6706
TCGA-A8-A076-01A	BRCA	0.7506	0.58	NaN	0.875	0.7129
TCGA-A8-A079-01A	BRCA	0.8746	0.73	NaN	0.725	0.8402
TCGA-A8-A07B-01A	BRCA	0.8146	0.74	NaN	0.825	0.7587
TCGA-A8-A07C-01A	BRCA	0.8005	0.45	NaN	0.825	0.7396
TCGA-A8-A07E-01A	BRCA	0.669	0.52	NaN	0.7	0.656
TCGA-A8-A07F-01A	BRCA	0.7935	0.68	NaN	0.85	0.7302
TCGA-A8-A07G-01A	BRCA	0.7189	0.48	NaN	0.7	0.6288
TCGA-A8-A07I-01A	BRCA	0.7045	0.71	NaN	0.75	0.836
TCGA-A8-A07J-01A	BRCA	0.5361	0.6	NaN	0.725	0.6573
TCGA-A8-A07L-01A	BRCA	0.8797	0.81	NaN	0.825	0.8472
TCGA-A8-A07O-01A	BRCA	0.8387	0.55	NaN	0.9	0.7915
TCGA-A8-A07P-01A	BRCA	0.7956	0.78	NaN	0.75	0.733
TCGA-A8-A07R-01A	BRCA	0.9235	0.77	NaN	0.725	0.893
TCGA-A8-A07S-01A	BRCA	0.8402	0.94	NaN	0.775	0.8806
TCGA-A8-A07U-01A	BRCA	0.5524	0.19	NaN	0.775	0.4026
TCGA-A8-A07W-01A	BRCA	0.7915	0.5	NaN	0.8	0.7274
TCGA-A8-A07Z-01A	BRCA	0.8491	0.88	NaN	0.9	0.8806
TCGA-A8-A081-01A	BRCA	0.809	0.69	NaN	0.775	0.7511
TCGA-A8-A082-01A	BRCA	0.8146	0.82	NaN	0.9	0.7587
TCGA-A8-A083-01A	BRCA	0.93	0.77	NaN	0.775	0.893
TCGA-A8-A084-01A	BRCA	0.8615	0.78	NaN	0.775	0.8224
TCGA-A8-A085-01A	BRCA	0.8896	0.84	NaN	0.85	0.8605
TCGA-A8-A086-01A	BRCA	0.789	0.73	NaN	0.725	0.724
TCGA-A8-A08A-01A	BRCA	0.7526	0.69	NaN	0.85	0.6746
TCGA-A8-A08B-01A	BRCA	0.872	0.66	NaN	0.75	0.7913
TCGA-A8-A08C-01A	BRCA	0.8761	0.9	NaN	0.89	0.8423
TCGA-A8-A08F-01A	BRCA	0.6599	0.61	NaN	0.8	0.7413
TCGA-A8-A08G-01A	BRCA	0.7996	0.69	NaN	0.8	0.7383
TCGA-A8-A08H-01A	BRCA	0.3608	NaN	NaN	0.8	0.3776
TCGA-A8-A08I-01A	BRCA	0.6607	0.65	NaN	0.825	0.7019
TCGA-A8-A08J-01A	BRCA	0.7811	0.62	NaN	0.9	0.7508
TCGA-A8-A08L-01A	BRCA	0.7811	0.75	NaN	0.75	0.7132
TCGA-A8-A08O-01A	BRCA	0.8635	0.6	0.9382	0.8	0.8251
TCGA-A8-A08P-01A	BRCA	0.604	0.74	NaN	0.825	0.6126
TCGA-A8-A08R-01A	BRCA	0.6988	0.29	NaN	0.7	0.6015
TCGA-A8-A08S-01A	BRCA	0.8501	0.74	NaN	0.8	0.8646
TCGA-A8-A08T-01A	BRCA	0.8335	0.78	NaN	0.7	0.7913
TCGA-A8-A08X-01A	BRCA	0.6458	0.34	NaN	0.7	0.5296
TCGA-A8-A08Z-01A	BRCA	0.6016	0.62	NaN	0.725	0.7508
TCGA-A8-A090-01A	BRCA	0.7395	0.59	NaN	0.725	0.7223
TCGA-A8-A091-01A	BRCA	0.8438	0.75	NaN	0.825	0.7984
TCGA-A8-A092-01A	BRCA	0.8428	0.71	NaN	0.775	0.7971
TCGA-A8-A093-01A	BRCA	0.8415	0.78	NaN	0.75	0.7953
TCGA-A8-A094-01A	BRCA	0.677	0.41	NaN	0.8	0.5718
TCGA-A8-A095-01A	BRCA	0.8374	NaN	NaN	0.725	0.7011
TCGA-A8-A096-01A	BRCA	0.5497	0.62	NaN	0.825	0.6573
TCGA-A8-A097-01A	BRCA	0.7358	0.53	NaN	0.775	0.6655
TCGA-A8-A099-01A	BRCA	0.8242	0.87	NaN	0.85	0.7718
TCGA-A8-A09A-01A	BRCA	0.754	0.37	NaN	0.825	0.6764
TCGA-A8-A09B-01A	BRCA	0.8291	0.69	NaN	0.7	0.7784
TCGA-A8-A09C-01A	BRCA	0.8829	0.86	NaN	0.93	0.8515
TCGA-A8-A09D-01A	BRCA	0.6337	0.57	NaN	0.7	0.7034
TCGA-A8-A09E-01A	BRCA	0.8997	0.8	NaN	0.885	0.8806
TCGA-A8-A09G-01A	BRCA	0.7744	0.45	NaN	0.775	0.7041
TCGA-A8-A09I-01A	BRCA	0.7389	0.6	NaN	0.825	0.7318
TCGA-A8-A09K-01A	BRCA	0.8693	NaN	NaN	0.725	0.8836
TCGA-A8-A09M-01A	BRCA	0.757	0.78	NaN	0.725	0.836
TCGA-A8-A09N-01A	BRCA	0.8307	0.83	NaN	0.825	0.7806
TCGA-A8-A09Q-01A	BRCA	0.6577	0.51	NaN	0.75	0.5457
TCGA-A8-A09R-01A	BRCA	0.7068	0.52	NaN	0.725	0.656
TCGA-A8-A09T-01A	BRCA	0.8037	0.63	NaN	0.875	0.744
TCGA-A8-A09V-01A	BRCA	0.8354	0.83	NaN	0.725	0.787
TCGA-A8-A09W-01A	BRCA	0.7672	0.73	NaN	0.725	0.7019
TCGA-A8-A09X-01A	BRCA	0.6049	0.31	NaN	0.85	0.474
TCGA-A8-A09Z-01A	BRCA	0.7805	0.85	NaN	0.825	0.7913
TCGA-A8-A0A1-01A	BRCA	0.5871	0.62	NaN	0.725	0.6573
TCGA-A8-A0A2-01A	BRCA	0.7521	0.8	NaN	0.75	0.769
TCGA-A8-A0A4-01A	BRCA	0.8354	0.63	NaN	0.825	0.787
TCGA-A8-A0A6-01A	BRCA	0.6481	0.31	0.8049	0.75	0.6691
TCGA-A8-A0A7-01A	BRCA	0.3932	0.22	NaN	0.85	0.3716
TCGA-A8-A0A9-01A	BRCA	0.7945	0.74	NaN	0.85	0.7913
TCGA-A8-A0AB-01A	BRCA	0.9244	0.82	NaN	0.7	0.9078
TCGA-A8-A0AD-01A	BRCA	0.7026	0.61	0.7946	0.835	0.7413
TCGA-AC-A23C-01A	BRCA	0.7355	0.48	0.6805	0.85	0.6347
TCGA-AC-A23E-01A	BRCA	0.6398	0.5	0.8597	0.7	0.5792
TCGA-AC-A23G-01A	BRCA	0.5943	0.22	0.7556	0.65	0.5808
TCGA-AC-A23H-01A	BRCA	0.8683	0.68	1	0.85	0.8197
TCGA-AC-A2B8-01A	BRCA	0.6425	0.53	0.7262	0.75	0.6892
TCGA-AC-A2BK-01A	BRCA	0.9739	0.86	0.9785	0.95	0.9767
TCGA-AC-A2BM-01A	BRCA	0.8085	0.57	0.7782	0.9	0.727
TCGA-AC-A2FB-01A	BRCA	0.5372	0.23	0.5493	0.7	0.4436
TCGA-AC-A2FE-01A	BRCA	0.5556	0.37	0.5977	0.75	0.5379
TCGA-AC-A2FF-01A	BRCA	0.5705	NaN	0.6868	0.8	0.6667
TCGA-AC-A2FG-01A	BRCA	0.836	0.56	0.8514	0.6	0.7895
TCGA-AC-A2FK-01A	BRCA	0.7909	NaN	0.8191	0.7	0.8222
TCGA-AC-A2FM-01A	BRCA	0.9082	0.79	0.9846	0.8	0.8989
TCGA-AC-A2FO-01A	BRCA	0.6132	0.38	0.6879	0.6	0.5956
TCGA-AC-A2QH-01A	BRCA	0.8091	0.81	0.8333	0.9	0.7951
TCGA-AC-A2QH-01B	BRCA	NaN	NaN	NaN	0.85	NaN
TCGA-AC-A2QI-01A	BRCA	0.694	0.58	0.7209	0.6	0.7098
TCGA-AC-A2QJ-01A	BRCA	0.5263	0.44	0.457	0.9	0.4884
TCGA-AC-A3BB-01A	BRCA	0.5719	0.26	0.6562	0.85	0.5299
TCGA-AC-A3EH-01A	BRCA	0.8303	0.7	0.9038	0.85	0.8033
TCGA-AC-A3HN-01A	BRCA	0.6137	0.46	0.7586	0.8	0.6751
TCGA-AC-A3OD-01A	BRCA	0.6378	0.42	0.687	0.8	0.6141
TCGA-AC-A3OD-01B	BRCA	NaN	NaN	NaN	0.7	NaN
TCGA-AC-A3QP-01A	BRCA	0.654	NaN	0.8036	0.6	0.804
TCGA-AC-A3QQ-01A	BRCA	0.7777	0.72	0.8461	0.85	0.7771
TCGA-AC-A3QQ-01B	BRCA	NaN	NaN	NaN	0.15	NaN
TCGA-AC-A3TM-01A	BRCA	0.798	0.69	0.8405	0.85	0.8322
TCGA-AC-A3TN-01A	BRCA	0.8557	0.79	0.9411	0.7	0.8632
TCGA-AC-A3W5-01A	BRCA	0.548	0.48	0.787	0.75	0.6823
TCGA-AC-A3W6-01A	BRCA	0.5609	0.36	0.6597	0.8	0.5696
TCGA-AC-A3W7-01A	BRCA	0.8111	0.59	0.9122	0.85	0.7726
TCGA-AC-A3YI-01A	BRCA	0.7028	NaN	0.7162	0.8	0.607
TCGA-AC-A3YJ-01A	BRCA	0.839	NaN	0.861	0.8	0.7918
TCGA-AC-A4ZE-01A	BRCA	0.8763	NaN	NaN	0.9	0.8169
TCGA-AC-A5EH-01A	BRCA	0.7072	NaN	0.7665	0.65	0.7604
TCGA-AC-A5EI-01A	BRCA	NaN	NaN	NaN	0.8	NaN
TCGA-AC-A5XS-01A	BRCA	0.6591	NaN	0.6777	0.8	0.656
TCGA-AC-A5XU-01A	BRCA	0.8301	NaN	0.8712	0.65	0.7798
TCGA-AC-A62V-01A	BRCA	0.8393	NaN	0.9193	0.7	0.7923
TCGA-AC-A62X-01A	BRCA	0.9385	NaN	0.9714	0.8	0.9269
TCGA-AC-A62Y-01A	BRCA	0.709	NaN	0.7981	0.7	0.7913
TCGA-AC-A6IV-01A	BRCA	0.4991	NaN	0.6469	0.6	0.6198
TCGA-AC-A6IW-01A	BRCA	0.6552	NaN	0.5345	0.6	0.5423
TCGA-AC-A6IX-01A	BRCA	0.689	NaN	0.7953	0.75	NaN
TCGA-AC-A6IX-06A	BRCA	0.7012	NaN	0.5719	0.75	0.6047
TCGA-AC-A6NO-01A	BRCA	0.891	NaN	0.8782	0.7	0.8625
TCGA-AC-A7VB-01A	BRCA	0.9664	NaN	0.9477	0.9	0.9649
TCGA-AC-A7VC-01A	BRCA	0.7278	NaN	0.569	0.6	0.6409
TCGA-AC-A8OP-01A	BRCA	0.8083	NaN	0.7679	0.7	0.762
TCGA-AC-A8OQ-01A	BRCA	0.6534	NaN	NaN	0.82	0.5986
TCGA-AC-A8OR-01A	BRCA	0.9181	NaN	NaN	0.96	0.8006
TCGA-AC-A8OS-01A	BRCA	0.6667	NaN	NaN	0.85	0.6523
TCGA-AN-A03X-01A	BRCA	0.6794	0.55	NaN	0.825	0.6844
TCGA-AN-A03Y-01A	BRCA	0.837	0.68	NaN	0.9	0.7892
TCGA-AN-A041-01A	BRCA	0.7788	0.59	NaN	0.825	0.7223
TCGA-AN-A046-01A	BRCA	0.6579	0.57	NaN	0.86	0.7034
TCGA-AN-A049-01A	BRCA	0.7439	0.7	NaN	0.875	0.6627
TCGA-AN-A04A-01A	BRCA	0.7805	0.55	NaN	0.775	0.7125
TCGA-AN-A04C-01A	BRCA	0.8726	0.64	NaN	0.825	0.8375
TCGA-AN-A04D-01A	BRCA	0.9701	0.91	NaN	0.925	0.9699
TCGA-AN-A0AJ-01A	BRCA	0.7365	0.64	NaN	0.85	0.7697
TCGA-AN-A0AK-01A	BRCA	0.8894	0.68	NaN	0.7	0.8077
TCGA-AN-A0AL-01A	BRCA	0.6957	0.78	NaN	0.8	0.6126
TCGA-AN-A0AM-01A	BRCA	0.775	0.29	NaN	0.825	0.7049
TCGA-AN-A0AR-01A	BRCA	0.9478	0.92	NaN	0.9	0.9397
TCGA-AN-A0AS-01A	BRCA	0.7244	0.56	NaN	0.805	0.6939
TCGA-AN-A0AT-01A	BRCA	0.8875	0.65	NaN	0.725	0.7913
TCGA-AN-A0FD-01A	BRCA	0.7406	0.76	NaN	0.85	0.8136
TCGA-AN-A0FE-01A	BRCA	NaN	NaN	NaN	0.875	NaN
TCGA-AN-A0FF-01A	BRCA	0.7383	0.74	NaN	0.875	0.8646
TCGA-AN-A0FG-01A	BRCA	NaN	NaN	NaN	0.825	NaN
TCGA-AN-A0FJ-01A	BRCA	0.8581	0.81	NaN	0.8	0.8179
TCGA-AN-A0FK-01A	BRCA	0.8697	0.7	NaN	0.875	0.8266
TCGA-AN-A0FL-01A	BRCA	0.9271	0.94	NaN	0.825	0.9115
TCGA-AN-A0FN-01A	BRCA	0.4166	0.25	NaN	0.775	0.4
TCGA-AN-A0FS-01A	BRCA	0.7976	0.65	NaN	0.725	0.7357
TCGA-AN-A0FT-01A	BRCA	0.763	0.62	NaN	0.9	0.7243
TCGA-AN-A0FV-01A	BRCA	0.8463	0.55	NaN	0.7	0.7019
TCGA-AN-A0FW-01A	BRCA	0.8306	0.66	NaN	0.875	0.7805
TCGA-AN-A0FX-01A	BRCA	0.8662	0.51	NaN	0.75	0.8136
TCGA-AN-A0FY-01A	BRCA	0.8391	0.74	NaN	0.8	0.7921
TCGA-AN-A0FZ-01A	BRCA	0.8746	0.61	NaN	0.875	0.7466
TCGA-AN-A0G0-01A	BRCA	0.8707	NaN	NaN	0.875	0.8131
TCGA-AN-A0XL-01A	BRCA	0.7631	0.52	0.7935	0.79	0.6888
TCGA-AN-A0XN-01A	BRCA	0.5605	0.47	0.883	0.8	0.6999
TCGA-AN-A0XO-01A	BRCA	0.8938	0.67	0.952	0.825	0.8323
TCGA-AN-A0XP-01A	BRCA	0.8264	0.57	0.8996	0.8	0.8277
TCGA-AN-A0XR-01A	BRCA	0.8987	0.86	1	0.825	0.9256
TCGA-AN-A0XS-01A	BRCA	0.665	0.48	0.8191	0.775	0.7201
TCGA-AN-A0XT-01A	BRCA	0.8703	0.67	0.8526	0.8	0.8163
TCGA-AN-A0XU-01A	BRCA	0.8716	0.61	0.8053	0.8	0.7875
TCGA-AN-A0XV-01A	BRCA	0.7579	0.59	0.862	0.75	0.7121
TCGA-AN-A0XW-01A	BRCA	0.5352	0.51	0.7588	0.825	0.6989
TCGA-AO-A03L-01A	BRCA	0.7555	0.52	0.8408	0.7	0.7349
TCGA-AO-A03M-01B	BRCA	0.7194	0.32	0.6925	0.8	0.6514
TCGA-AO-A03N-01B	BRCA	0.8407	0.64	0.9301	0.7	0.7942
TCGA-AO-A03O-01A	BRCA	0.822	0.65	NaN	0.825	0.7688
TCGA-AO-A03P-01A	BRCA	0.8682	0.78	NaN	0.875	0.8316
TCGA-AO-A03R-01A	BRCA	0.781	0.63	NaN	0.8	0.7243
TCGA-AO-A03T-01A	BRCA	0.8546	0.54	NaN	0.775	0.813
TCGA-AO-A03U-01B	BRCA	0.5567	0.58	0.6704	0.7	0.6747
TCGA-AO-A03V-01A	BRCA	0.8714	0.58	NaN	0.675	0.7466
TCGA-AO-A0J2-01A	BRCA	0.8156	0.66	NaN	0.875	0.7887
TCGA-AO-A0J3-01A	BRCA	0.9518	0.89	NaN	0.775	0.945
TCGA-AO-A0J4-01A	BRCA	0.7426	0.36	NaN	0.7	0.661
TCGA-AO-A0J5-01A	BRCA	0.7251	0.47	NaN	0.825	0.6372
TCGA-AO-A0J6-01A	BRCA	0.8287	0.66	NaN	0.95	0.7779
TCGA-AO-A0J7-01A	BRCA	0.9257	0.77	NaN	0.775	0.893
TCGA-AO-A0J8-01A	BRCA	0.7685	0.74	NaN	0.8	0.769
TCGA-AO-A0J9-01A	BRCA	0.554	0.38	NaN	0.85	0.5233
TCGA-AO-A0JA-01A	BRCA	0.6844	0.66	0.8676	0.8	0.79
TCGA-AO-A0JB-01A	BRCA	0.8042	0.74	0.8454	0.75	0.8334
TCGA-AO-A0JC-01A	BRCA	0.3548	NaN	0.2316	0.9	0.1344
TCGA-AO-A0JD-01A	BRCA	0.8938	0.45	0.7055	0.8	0.7512
TCGA-AO-A0JE-01A	BRCA	0.5502	0.48	0.7189	0.85	0.6612
TCGA-AO-A0JF-01A	BRCA	0.6007	0.74	0.7434	0.8	0.7511
TCGA-AO-A0JG-01A	BRCA	0.7066	0.54	0.7981	0.725	0.7331
TCGA-AO-A0JI-01A	BRCA	0.9152	0.8	0.9744	0.775	0.9084
TCGA-AO-A0JJ-01A	BRCA	0.5735	0.51	0.8083	0.7	0.6854
TCGA-AO-A0JL-01A	BRCA	0.8751	0.64	0.9529	0.825	0.8053
TCGA-AO-A0JM-01A	BRCA	0.7734	0.55	0.8888	0.85	0.7582
TCGA-AO-A124-01A	BRCA	0.9082	0.81	0.6698	0.725	0.8859
TCGA-AO-A125-01A	BRCA	0.9687	0.96	1	0.96	0.984
TCGA-AO-A126-01A	BRCA	0.722	0.74	0.9965	0.85	0.8614
TCGA-AO-A128-01A	BRCA	0.4731	0.27	0.4619	0.915	0.4024
TCGA-AO-A129-01A	BRCA	0.7257	0.35	0.6455	0.725	0.6281
TCGA-AO-A12A-01A	BRCA	0.7589	0.41	NaN	0.6	0.6831
TCGA-AO-A12B-01A	BRCA	0.907	0.78	0.9893	0.95	0.9025
TCGA-AO-A12C-01A	BRCA	0.7799	NaN	1	0.8	0.8583
TCGA-AO-A12D-01A	BRCA	0.5981	0.3	NaN	0.875	0.4647
TCGA-AO-A12E-01A	BRCA	0.7656	0.56	0.9121	0.75	0.6979
TCGA-AO-A12F-01A	BRCA	0.8433	0.77	NaN	0.825	0.7978
TCGA-AO-A12G-01A	BRCA	0.7832	0.68	0.9098	0.8	0.8106
TCGA-AO-A12H-01A	BRCA	0.8694	NaN	NaN	0.94	0.7787
TCGA-AO-A1KO-01A	BRCA	0.8418	NaN	0.8353	0.7	0.7957
TCGA-AO-A1KP-01A	BRCA	0.935	0.89	1	0.8	0.9611
TCGA-AO-A1KQ-01A	BRCA	0.7672	0.61	0.7333	0.9	0.7314
TCGA-AO-A1KR-01A	BRCA	0.9107	0.41	0.6715	0.9	0.7423
TCGA-AO-A1KS-01A	BRCA	0.8335	0.64	0.9109	0.9	0.7771
TCGA-AO-A1KT-01A	BRCA	0.7733	0.59	0.8146	0.85	0.7696
TCGA-AQ-A04H-01B	BRCA	0.8915	0.72	0.9464	0.85	0.8719
TCGA-AQ-A04J-01A	BRCA	0.6055	0.46	NaN	0.725	0.5991
TCGA-AQ-A04L-01B	BRCA	0.8186	0.76	0.9732	0.85	0.8262
TCGA-AQ-A0Y5-01A	BRCA	0.7399	0.5	0.887	0.425	0.7019
TCGA-AQ-A1H2-01A	BRCA	0.8658	0.89	0.9361	0.6	0.894
TCGA-AQ-A1H3-01A	BRCA	0.7464	0.59	0.7536	0.8	0.7233
TCGA-AQ-A54N-01A	BRCA	0.9545	NaN	0.8917	0.95	0.9075
TCGA-AQ-A54O-01A	BRCA	0.8438	NaN	0.8937	0.8	0.7984
TCGA-AQ-A7U7-01A	BRCA	0.4054	NaN	0.5635	0.6	0.5218
TCGA-AR-A0TP-01A	BRCA	0.9453	0.93	1	0.8	0.9681
TCGA-AR-A0TQ-01A	BRCA	0.7573	0.33	0.7431	0.7	0.7026
TCGA-AR-A0TR-01A	BRCA	0.9479	0.74	0.9224	0.75	0.9022
TCGA-AR-A0TS-01A	BRCA	0.5986	0.19	NaN	0.6	0.4654
TCGA-AR-A0TT-01A	BRCA	0.4679	0.4	0.5429	0.8	0.5199
TCGA-AR-A0TU-01A	BRCA	0.8463	0.74	0.7177	0.93	0.8189
TCGA-AR-A0TV-01A	BRCA	0.7956	0.61	0.8471	0.875	0.7775
TCGA-AR-A0TW-01A	BRCA	0.7626	0.91	0.7227	0.9	0.7947
TCGA-AR-A0TX-01A	BRCA	0.6248	0.41	0.6402	0.725	0.5818
TCGA-AR-A0TY-01A	BRCA	0.9125	0.76	NaN	0.375	0.8835
TCGA-AR-A0TZ-01A	BRCA	0.8674	0.76	1	0.7	0.8597
TCGA-AR-A0U0-01A	BRCA	0.7105	0.4	0.6092	0.775	0.5965
TCGA-AR-A0U1-01A	BRCA	NaN	0.26	NaN	0.65	0.6227
TCGA-AR-A0U2-01A	BRCA	0.8606	0.67	0.7945	0.875	0.7958
TCGA-AR-A0U3-01A	BRCA	0.8954	0.79	0.943	0.775	0.8902
TCGA-AR-A0U4-01A	BRCA	0.5923	0.26	0.5037	0.775	0.4542
TCGA-AR-A1AH-01A	BRCA	0.9263	0.85	NaN	0.95	0.9104
TCGA-AR-A1AI-01A	BRCA	0.7447	0.38	0.4858	0.95	0.5233
TCGA-AR-A1AJ-01A	BRCA	0.4576	0.32	0.4204	0.65	0.41
TCGA-AR-A1AK-01A	BRCA	0.6167	0.46	0.823	0.8	0.5835
TCGA-AR-A1AL-01A	BRCA	0.7376	0.42	0.8481	0.8	0.6334
TCGA-AR-A1AM-01A	BRCA	0.7638	0.45	0.76	0.7	0.7182
TCGA-AR-A1AN-01A	BRCA	0.7189	0.55	0.8451	0.8	0.6708
TCGA-AR-A1AO-01A	BRCA	0.39	NaN	0.525	0.8	0.4766
TCGA-AR-A1AP-01A	BRCA	0.7475	0.7	0.8811	0.9	0.7471
TCGA-AR-A1AQ-01A	BRCA	0.6595	0.46	0.5729	0.93	0.5404
TCGA-AR-A1AR-01A	BRCA	0.5912	0.53	0.5952	0.9	0.6122
TCGA-AR-A1AS-01A	BRCA	0.8584	0.76	0.9527	0.9	0.8509
TCGA-AR-A1AT-01A	BRCA	0.6726	NaN	0.6692	0.7	0.5659
TCGA-AR-A1AU-01A	BRCA	0.8189	0.51	0.9182	0.8	0.7646
TCGA-AR-A1AV-01A	BRCA	0.8391	0.65	0.9588	0.6	0.7856
TCGA-AR-A1AW-01A	BRCA	0.408	0.24	0.4436	0.7	0.3857
TCGA-AR-A1AX-01A	BRCA	0.5628	0.17	0.5348	0.7	0.3705
TCGA-AR-A1AY-01A	BRCA	0.8809	0.79	0.8585	0.8	0.8587
TCGA-AR-A24H-01A	BRCA	0.8374	0.75	0.8758	0.9	0.855
TCGA-AR-A24K-01A	BRCA	0.913	0.78	0.9864	0.75	0.8974
TCGA-AR-A24L-01A	BRCA	0.7817	0.59	0.8305	0.8	0.7182
TCGA-AR-A24M-01A	BRCA	0.7678	0.67	0.9168	0.75	0.7982
TCGA-AR-A24N-01A	BRCA	0.8116	0.77	0.915	0.85	0.8511
TCGA-AR-A24O-01A	BRCA	0.6059	0.4	0.7111	0.8	0.6188
TCGA-AR-A24P-01A	BRCA	0.7653	0.64	0.853	0.8	0.7805
TCGA-AR-A24Q-01A	BRCA	0.7272	0.54	0.7509	0.75	0.6575
TCGA-AR-A24R-01A	BRCA	0.797	0.56	0.8296	0.9	0.7847
TCGA-AR-A24S-01A	BRCA	0.5584	0.46	0.6285	0.85	0.5987
TCGA-AR-A24T-01A	BRCA	0.6642	0.52	0.8577	0.8	0.746
TCGA-AR-A24U-01A	BRCA	0.5608	0.29	0.4588	0.85	0.4064
TCGA-AR-A24V-01A	BRCA	0.6372	0.52	0.851	0.85	0.746
TCGA-AR-A24W-01A	BRCA	0.8235	0.31	0.8978	0.6	0.6138
TCGA-AR-A24X-01A	BRCA	0.8168	0.72	0.8302	0.85	0.7985
TCGA-AR-A24Z-01A	BRCA	0.872	0.82	0.931	0.9	0.8886
TCGA-AR-A250-01A	BRCA	0.6616	0.43	0.8459	0.85	0.5916
TCGA-AR-A251-01A	BRCA	0.845	0.68	0.8328	0.85	0.8039
TCGA-AR-A252-01A	BRCA	0.4909	NaN	0.4924	0.8	0.4382
TCGA-AR-A254-01A	BRCA	0.6029	0.45	0.735	0.7	0.6458
TCGA-AR-A255-01A	BRCA	0.6822	0.44	0.8054	0.85	0.6931
TCGA-AR-A256-01A	BRCA	0.8485	0.73	0.6857	0.95	0.8204
TCGA-AR-A2LE-01A	BRCA	0.8426	0.74	0.865	0.92	0.8306
TCGA-AR-A2LH-01A	BRCA	0.6017	NaN	0.5028	0.8	0.4697
TCGA-AR-A2LJ-01A	BRCA	0.5797	0.4	0.7678	0.7	0.652
TCGA-AR-A2LK-01A	BRCA	0.7947	0.78	0.9217	0.75	0.8692
TCGA-AR-A2LL-01A	BRCA	0.7918	0.71	0.8268	0.75	0.8337
TCGA-AR-A2LM-01A	BRCA	0.7199	0.58	0.8597	0.75	0.7744
TCGA-AR-A2LN-01A	BRCA	0.6576	0.42	0.7825	0.75	0.6702
TCGA-AR-A2LO-01A	BRCA	0.6756	0.33	0.7217	0.85	0.6388
TCGA-AR-A2LQ-01A	BRCA	0.6281	NaN	0.7488	0.6	0.5055
TCGA-AR-A2LR-01A	BRCA	0.8108	0.77	0.8507	0.6	0.87
TCGA-AR-A5QM-01A	BRCA	0.6952	NaN	NaN	0.7	0.6158
TCGA-AR-A5QN-01A	BRCA	0.7605	NaN	0.8252	0.6	0.7466
TCGA-AR-A5QP-01A	BRCA	0.8074	NaN	0.865	0.8	0.7489
TCGA-AR-A5QQ-01A	BRCA	0.6173	NaN	0.436	0.9	0.4909
TCGA-B6-A0I1-01A	BRCA	0.9614	0.77	0.7317	0.65	0.8198
TCGA-B6-A0I2-01A	BRCA	0.7361	0.46	NaN	0.875	0.6522
TCGA-B6-A0I5-01A	BRCA	0.8007	0.69	NaN	0.825	0.7466
TCGA-B6-A0I6-01A	BRCA	0.8551	0.77	NaN	0.825	0.8137
TCGA-B6-A0I8-01A	BRCA	0.8838	0.46	NaN	0.9	0.8528
TCGA-B6-A0I9-01A	BRCA	0.8757	0.62	NaN	0.85	0.7508
TCGA-B6-A0IA-01A	BRCA	0.94	0.91	NaN	0.85	0.929
TCGA-B6-A0IB-01A	BRCA	0.9509	0.74	NaN	0.85	0.8646
TCGA-B6-A0IC-01A	BRCA	0.9728	0.94	NaN	0.9	0.9736
TCGA-B6-A0IE-01A	BRCA	0.8776	0.59	NaN	0.75	0.8136
TCGA-B6-A0IG-01A	BRCA	0.8837	0.73	NaN	0.75	0.8526
TCGA-B6-A0IH-01A	BRCA	0.7026	0.27	NaN	0.5	0.6066
TCGA-B6-A0IJ-01A	BRCA	0.7223	0.4	NaN	0.95	0.6333
TCGA-B6-A0IK-01A	BRCA	0.8531	0.52	0.795	0.7	0.8024
TCGA-B6-A0IM-01A	BRCA	0.8433	0.79	NaN	0.8	0.8136
TCGA-B6-A0IN-01A	BRCA	0.6421	0.59	NaN	0.9	0.7223
TCGA-B6-A0IO-01A	BRCA	0.8955	0.67	NaN	0.825	0.8583
TCGA-B6-A0IP-01A	BRCA	0.8487	0.6	NaN	0.8	0.805
TCGA-B6-A0IQ-01A	BRCA	0.8977	0.54	NaN	0.825	0.7019
TCGA-B6-A0RE-01A	BRCA	0.8821	0.64	0.779	0.8	0.7943
TCGA-B6-A0RG-01A	BRCA	0.8897	0.81	0.9209	0.85	0.8958
TCGA-B6-A0RH-01A	BRCA	0.8018	0.65	NaN	0.5	0.7792
TCGA-B6-A0RI-01A	BRCA	0.7798	0.76	0.9281	0.75	0.8374
TCGA-B6-A0RL-01A	BRCA	0.9936	0.84	0.994	0.775	0.9797
TCGA-B6-A0RM-01A	BRCA	0.9205	0.84	0.9848	0.85	0.931
TCGA-B6-A0RN-01A	BRCA	0.8298	0.8	0.9681	0.85	0.8504
TCGA-B6-A0RO-01A	BRCA	0.9177	0.51	0.9022	0.8	0.8227
TCGA-B6-A0RP-01A	BRCA	0.7279	0.55	0.8531	0.825	0.7733
TCGA-B6-A0RQ-01A	BRCA	0.9039	NaN	NaN	0.5	0.791
TCGA-B6-A0RS-01A	BRCA	0.7637	0.51	0.7575	0.885	0.7197
TCGA-B6-A0RT-01A	BRCA	0.4189	0.23	0.3112	0.725	0.3032
TCGA-B6-A0RU-01A	BRCA	0.8751	0.51	0.8701	0.725	0.8273
TCGA-B6-A0RV-01A	BRCA	0.8063	0.46	0.819	0.725	0.7694
TCGA-B6-A0WS-01A	BRCA	0.662	0.52	NaN	0.55	0.656
TCGA-B6-A0WT-01A	BRCA	0.8215	0.66	0.8759	0.7	0.7788
TCGA-B6-A0WV-01A	BRCA	0.9587	0.64	0.9708	0.775	0.8728
TCGA-B6-A0WW-01A	BRCA	0.8509	0.73	0.9126	0.775	0.8315
TCGA-B6-A0WX-01A	BRCA	0.7083	0.34	0.7596	0.75	0.5499
TCGA-B6-A0WY-01A	BRCA	0.7823	0.25	0.8528	0.7	0.7754
TCGA-B6-A0WZ-01A	BRCA	0.8882	0.63	0.9057	0.775	0.8586
TCGA-B6-A0X0-01A	BRCA	0.936	0.68	NaN	0.6	0.8077
TCGA-B6-A0X1-01A	BRCA	0.84	0.74	0.7358	0.8	0.8146
TCGA-B6-A0X4-01A	BRCA	0.9804	0.68	0.9749	0.85	0.9189
TCGA-B6-A0X5-01A	BRCA	0.9169	0.89	0.7267	0.85	0.8977
TCGA-B6-A0X7-01A	BRCA	0.821	0.58	0.9424	0.75	0.7458
TCGA-B6-A1KC-01B	BRCA	0.9035	0.81	1	0.95	0.9052
TCGA-B6-A1KF-01A	BRCA	0.9298	0.81	0.9345	0.9	0.9309
TCGA-B6-A1KI-01A	BRCA	0.8413	0.43	0.7886	0.8	0.7888
TCGA-B6-A1KN-01A	BRCA	0.8327	0.56	0.8332	0.65	0.7427
TCGA-B6-A2IU-01A	BRCA	0.9108	0.69	0.874	0.7	0.852
TCGA-B6-A3ZX-01A	BRCA	0.5992	NaN	0.3608	0.75	0.4662
TCGA-B6-A400-01A	BRCA	0.7638	NaN	0.7008	0.75	0.6898
TCGA-B6-A401-01A	BRCA	0.7525	NaN	0.6797	0.85	0.6744
TCGA-B6-A402-01A	BRCA	0.9184	NaN	0.8939	0.9	0.8997
TCGA-B6-A408-01A	BRCA	0.6921	NaN	0.8016	0.75	0.8016
TCGA-B6-A409-01A	BRCA	0.8572	NaN	0.7748	0.75	0.7701
TCGA-B6-A40B-01A	BRCA	0.8149	NaN	0.8506	0.75	0.7592
TCGA-B6-A40C-01A	BRCA	0.7494	NaN	0.8645	0.8	0.7913
TCGA-BH-A0AU-01A	BRCA	0.765	0.46	0.8525	0.775	0.652
TCGA-BH-A0AV-01A	BRCA	0.7137	0.55	NaN	0.65	0.6844
TCGA-BH-A0AW-01A	BRCA	0.5373	0.46	0.7464	0.775	0.6617
TCGA-BH-A0AY-01A	BRCA	0.6376	0.42	NaN	0.7	0.5612
TCGA-BH-A0AZ-01A	BRCA	0.6505	0.53	0.8696	0.7	0.6655
TCGA-BH-A0B0-01A	BRCA	0.6415	0.54	NaN	0.725	0.6749
TCGA-BH-A0B1-01A	BRCA	0.8104	0.61	NaN	0.8	0.753
TCGA-BH-A0B2-01A	BRCA	NaN	NaN	0.7789	0.7	0.7749
TCGA-BH-A0B3-01A	BRCA	0.7084	0.47	0.696	0.7	0.646
TCGA-BH-A0B4-01A	BRCA	0.7082	0.54	NaN	0.875	0.6749
TCGA-BH-A0B5-01A	BRCA	0.7539	0.5	0.8944	0.575	0.6566
TCGA-BH-A0B6-01A	BRCA	0.4849	0.31	0.5773	0.575	0.4975
TCGA-BH-A0B7-01A	BRCA	0.6207	0.2	NaN	0.575	0.4954
TCGA-BH-A0B8-01A	BRCA	0.8571	0.87	0.9827	0.85	0.9342
TCGA-BH-A0B9-01A	BRCA	0.8057	0.62	0.5892	0.85	0.7243
TCGA-BH-A0BA-01A	BRCA	0.7944	0.48	0.8945	0.87	0.7278
TCGA-BH-A0BC-01A	BRCA	0.6221	0.6	0.8221	0.8	0.7727
TCGA-BH-A0BD-01A	BRCA	0.7114	0.68	NaN	0.85	0.7913
TCGA-BH-A0BF-01A	BRCA	0.4265	0.42	0.6079	0.55	0.5676
TCGA-BH-A0BG-01A	BRCA	0.737	0.54	NaN	0.575	0.6749
TCGA-BH-A0BJ-01A	BRCA	0.7386	0.37	0.8453	0.7	0.7458
TCGA-BH-A0BL-01A	BRCA	0.5546	NaN	NaN	0.525	0.5873
TCGA-BH-A0BM-01A	BRCA	0.796	0.61	0.9189	0.84	0.7886
TCGA-BH-A0BO-01A	BRCA	0.6383	0.28	NaN	0.325	0.5193
TCGA-BH-A0BP-01A	BRCA	0.7417	0.49	NaN	0.6	0.6597
TCGA-BH-A0BQ-01A	BRCA	0.6814	0.4	NaN	0.5	0.5779
TCGA-BH-A0BR-01A	BRCA	0.6402	0.38	NaN	0.6	0.5233
TCGA-BH-A0BS-01A	BRCA	0.9038	0.74	0.9232	0.825	0.8722
TCGA-BH-A0BT-01A	BRCA	0.8096	0.67	0.9054	0.75	0.7751
TCGA-BH-A0BV-01A	BRCA	0.6895	0.54	NaN	0.725	0.6749
TCGA-BH-A0BW-01A	BRCA	0.6784	0.54	NaN	0.6	0.6749
TCGA-BH-A0BZ-01A	BRCA	0.5788	0.37	0.7363	0.6	0.5138
TCGA-BH-A0C0-01A	BRCA	0.6223	0.27	0.5586	0.85	0.5068
TCGA-BH-A0C1-01B	BRCA	0.7405	0.46	NaN	0.8	0.6581
TCGA-BH-A0C3-01A	BRCA	0.6289	0.39	0.7847	0.45	0.528
TCGA-BH-A0C7-01B	BRCA	0.8273	0.45	NaN	0.525	0.776
TCGA-BH-A0DD-01A	BRCA	0.8677	0.79	0.9459	0.625	0.8714
TCGA-BH-A0DE-01A	BRCA	0.6831	0.55	NaN	0.6	0.6844
TCGA-BH-A0DG-01A	BRCA	0.6358	0.42	0.7804	0.775	0.5386
TCGA-BH-A0DH-01A	BRCA	0.8317	0.76	0.8955	0.85	0.8597
TCGA-BH-A0DI-01A	BRCA	0.621	0.34	0.7418	0.575	0.5542
TCGA-BH-A0DK-01A	BRCA	0.5384	0.53	0.7316	0.7	0.6837
TCGA-BH-A0DL-01A	BRCA	0.6944	0.53	NaN	0.65	0.6655
TCGA-BH-A0DO-01B	BRCA	0.87	0.42	NaN	0.575	0.7019
TCGA-BH-A0DP-01A	BRCA	0.7037	0.42	0.8565	0.7	0.655
TCGA-BH-A0DQ-01A	BRCA	0.7026	0.63	0.8903	0.75	0.7869
TCGA-BH-A0DS-01A	BRCA	0.7161	0.63	0.9049	0.775	0.7423
TCGA-BH-A0DT-01A	BRCA	0.7462	0.42	NaN	0.55	0.6659
TCGA-BH-A0DV-01A	BRCA	0.6021	0.31	0.7631	0.7	0.4856
TCGA-BH-A0DX-01A	BRCA	0.6295	0.39	NaN	0.5	0.5327
TCGA-BH-A0DZ-01A	BRCA	0.6572	0.65	NaN	0.885	0.7792
TCGA-BH-A0E0-01A	BRCA	0.9013	0.57	0.7391	0.875	0.7486
TCGA-BH-A0E1-01A	BRCA	0.8676	0.75	0.9742	0.825	0.8524
TCGA-BH-A0E2-01A	BRCA	0.7979	0.8	0.9202	0.875	0.8287
TCGA-BH-A0E6-01A	BRCA	0.8168	0.36	NaN	0.825	0.7617
TCGA-BH-A0E7-01A	BRCA	0.8925	0.8	NaN	0.9	0.8646
TCGA-BH-A0E9-01B	BRCA	0.8104	0.24	NaN	0.4	0.7531
TCGA-BH-A0EA-01A	BRCA	0.7596	0.61	NaN	0.465	0.684
TCGA-BH-A0EB-01A	BRCA	0.6017	0.41	NaN	0.85	0.5517
TCGA-BH-A0EE-01A	BRCA	0.9057	0.49	NaN	0.7	0.8136
TCGA-BH-A0EI-01A	BRCA	0.8107	0.68	NaN	0.6	0.8077
TCGA-BH-A0GY-01A	BRCA	0.7835	0.49	0.8167	0.7	0.7539
TCGA-BH-A0GZ-01A	BRCA	0.816	0.7	0.9383	0.825	0.7978
TCGA-BH-A0H0-01A	BRCA	0.9131	0.88	0.9793	0.9	0.9449
TCGA-BH-A0H3-01A	BRCA	0.7093	0.52	0.8538	0.6	0.656
TCGA-BH-A0H5-01A	BRCA	0.4399	NaN	NaN	0.475	0.1632
TCGA-BH-A0H6-01A	BRCA	0.8294	0.76	0.9672	0.775	0.8311
TCGA-BH-A0H7-01A	BRCA	0.7939	0.63	0.9561	0.725	0.7534
TCGA-BH-A0H9-01A	BRCA	0.8872	0.35	0.7934	0.7	0.747
TCGA-BH-A0HA-01A	BRCA	0.6418	0.74	0.9258	0.725	0.7386
TCGA-BH-A0HB-01A	BRCA	0.7387	0.65	0.817	0.7	0.7964
TCGA-BH-A0HF-01A	BRCA	0.678	0.51	0.8328	0.7	0.7424
TCGA-BH-A0HI-01A	BRCA	0.7785	0.7	0.8983	0.8	0.8536
TCGA-BH-A0HK-01A	BRCA	0.7649	0.78	0.9163	0.925	0.8357
TCGA-BH-A0HL-01A	BRCA	0.9745	NaN	NaN	0.965	0.8835
TCGA-BH-A0HN-01A	BRCA	0.9208	NaN	0.9841	0.95	0.903
TCGA-BH-A0HO-01A	BRCA	0.7587	0.69	NaN	0.925	0.7019
TCGA-BH-A0HP-01A	BRCA	0.7501	0.5	0.8952	0.775	0.6866
TCGA-BH-A0HQ-01A	BRCA	0.8138	0.52	NaN	0.875	0.7576
TCGA-BH-A0HU-01A	BRCA	0.8993	0.71	NaN	0.8	0.8583
TCGA-BH-A0HW-01A	BRCA	0.9751	0.9	NaN	0.9	0.9767
TCGA-BH-A0HX-01A	BRCA	0.7994	0.6	0.8939	0.7	0.7759
TCGA-BH-A0HY-01A	BRCA	0.8665	0.74	0.9768	0.85	0.8838
TCGA-BH-A0RX-01A	BRCA	0.5273	0.18	0.4287	0.7	0.366
TCGA-BH-A0W3-01A	BRCA	0.8914	0.78	0.9436	0.825	0.8827
TCGA-BH-A0W4-01A	BRCA	0.8451	0.55	0.9261	0.75	0.8002
TCGA-BH-A0W5-01A	BRCA	0.5654	0.33	0.5894	0.75	0.514
TCGA-BH-A0W7-01A	BRCA	0.5985	0.57	NaN	0.6	0.7034
TCGA-BH-A0WA-01A	BRCA	0.8395	0.6	0.8241	0.9	0.7925
TCGA-BH-A18F-01A	BRCA	0.7205	0.33	NaN	0.7	0.6309
TCGA-BH-A18G-01A	BRCA	0.8279	0.79	NaN	0.9	0.912
TCGA-BH-A18H-01A	BRCA	0.6644	0.31	NaN	0.6	0.5548
TCGA-BH-A18I-01A	BRCA	0.6222	0.57	NaN	0.8	0.7034
TCGA-BH-A18J-01A	BRCA	0.8066	0.51	NaN	0.7	0.7243
TCGA-BH-A18K-01A	BRCA	0.8058	0.58	NaN	0.8	0.7468
TCGA-BH-A18L-01A	BRCA	0.927	0.81	NaN	0.8	0.9113
TCGA-BH-A18M-01A	BRCA	0.7363	0.45	NaN	0.85	0.6525
TCGA-BH-A18N-01A	BRCA	0.8685	0.76	NaN	0.9	0.832
TCGA-BH-A18P-01A	BRCA	0.8164	0.76	NaN	0.7	0.836
TCGA-BH-A18Q-01A	BRCA	0.8117	0.73	NaN	0.9	0.836
TCGA-BH-A18R-01A	BRCA	0.8685	0.53	NaN	0.85	0.7466
TCGA-BH-A18S-01A	BRCA	0.8948	0.89	NaN	0.85	0.8676
TCGA-BH-A18T-01A	BRCA	0.8791	0.7	NaN	0.95	0.8266
TCGA-BH-A18U-01A	BRCA	0.7949	0.68	NaN	0.75	0.8077
TCGA-BH-A18V-01A	BRCA	0.6941	0.56	NaN	0.75	NaN
TCGA-BH-A18V-06A	BRCA	0.6007	NaN	0.5537	0.95	0.6021
TCGA-BH-A1EN-01A	BRCA	0.8518	0.7	0.9612	0.85	0.8179
TCGA-BH-A1EO-01A	BRCA	0.5849	0.48	0.8854	0.9	0.7493
TCGA-BH-A1ES-01A	BRCA	0.8795	0.84	0.9917	0.65	NaN
TCGA-BH-A1ES-06A	BRCA	0.9402	NaN	0.9493	0.9	0.9443
TCGA-BH-A1ET-01A	BRCA	0.7849	0.68	0.876	0.85	0.8442
TCGA-BH-A1EU-01A	BRCA	0.5387	0.33	0.6869	0.65	0.4299
TCGA-BH-A1EV-01A	BRCA	0.8435	0.61	0.9517	0.8	0.817
TCGA-BH-A1EW-01A	BRCA	0.7571	0.37	0.7537	0.8	0.5972
TCGA-BH-A1EX-01A	BRCA	0.6948	0.64	0.761	0.6	0.7618
TCGA-BH-A1EY-01A	BRCA	0.6	0.51	0.6429	0.9	0.6308
TCGA-BH-A1F0-01A	BRCA	0.4649	0.17	0.4529	0.85	0.358
TCGA-BH-A1F2-01A	BRCA	0.7507	0.52	0.8661	0.6	0.754
TCGA-BH-A1F5-01A	BRCA	0.8773	0.83	0.9317	0.85	0.8969
TCGA-BH-A1F6-01A	BRCA	0.7299	0.44	0.6465	0.8	0.6316
TCGA-BH-A1F8-01A	BRCA	0.8414	0.78	0.8636	0.95	0.8885
TCGA-BH-A1FB-01A	BRCA	0.5766	NaN	0.6307	0.7	0.6007
TCGA-BH-A1FC-01A	BRCA	0.7615	0.49	0.6693	0.9	0.6517
TCGA-BH-A1FD-01A	BRCA	0.7975	0.78	0.8877	0.85	0.8692
TCGA-BH-A1FE-01A	BRCA	0.6234	0.24	0.6222	0.7	NaN
TCGA-BH-A1FE-06A	BRCA	0.7085	NaN	0.7444	0.9	0.5026
TCGA-BH-A1FG-01A	BRCA	0.8741	0.85	0.9453	0.6	0.9042
TCGA-BH-A1FH-01A	BRCA	0.68	0.18	0.8005	0.6	0.6881
TCGA-BH-A1FJ-01A	BRCA	0.9257	0.93	1	0.8	0.9548
TCGA-BH-A1FL-01A	BRCA	0.8689	0.83	0.9371	0.9	0.8912
TCGA-BH-A1FM-01A	BRCA	0.8068	0.7	0.8995	0.9	0.7874
TCGA-BH-A1FN-01A	BRCA	0.8367	0.7	0.8509	0.75	0.8313
TCGA-BH-A1FR-01A	BRCA	0.8243	0.79	0.804	0.85	0.7881
TCGA-BH-A1FU-01A	BRCA	0.6835	0.25	0.667	0.6	0.6121
TCGA-BH-A201-01A	BRCA	0.7996	0.55	0.8637	0.65	0.7648
TCGA-BH-A202-01A	BRCA	0.7437	0.46	0.7058	0.7	0.6758
TCGA-BH-A203-01A	BRCA	0.7637	0.37	0.6872	0.75	0.5905
TCGA-BH-A204-01A	BRCA	0.8763	0.89	0.9364	0.85	0.9601
TCGA-BH-A208-01A	BRCA	0.5951	0.31	0.6877	0.6	0.5642
TCGA-BH-A209-01A	BRCA	0.5979	0.24	0.6243	0.6	0.4645
TCGA-BH-A28O-01A	BRCA	0.7257	NaN	0.8505	0.7	0.8591
TCGA-BH-A28Q-01A	BRCA	0.8192	0.74	0.9137	0.8	0.8503
TCGA-BH-A2L8-01A	BRCA	0.5823	NaN	0.5942	0.75	0.5579
TCGA-BH-A42T-01A	BRCA	0.7792	NaN	0.8615	0.9	0.7107
TCGA-BH-A42U-01A	BRCA	0.6933	NaN	0.7128	0.7	0.6973
TCGA-BH-A42V-01A	BRCA	0.7343	NaN	0.7957	0.85	0.6497
TCGA-BH-A5IZ-01A	BRCA	0.8832	NaN	NaN	0.75	0.7992
TCGA-BH-A5J0-01A	BRCA	0.5807	NaN	NaN	0.75	0.6386
TCGA-BH-A6R8-01A	BRCA	0.8101	NaN	0.81	0.85	0.7913
TCGA-BH-A6R9-01A	BRCA	0.4465	NaN	0.6734	0.8	0.6509
TCGA-BH-A8FY-01A	BRCA	0.9068	NaN	0.8977	0.9	0.8839
TCGA-BH-A8FZ-01A	BRCA	0.6057	NaN	0.7321	0.7	0.6573
TCGA-BH-A8G0-01A	BRCA	0.5613	NaN	0.6822	0.6	0.6126
TCGA-BH-AB28-01A	BRCA	0.7517	NaN	NaN	0.75	0.643
TCGA-C8-A12K-01A	BRCA	0.5874	0.53	NaN	0.775	0.5578
TCGA-C8-A12L-01A	BRCA	0.8717	0.54	NaN	0.825	0.7913
TCGA-C8-A12M-01A	BRCA	0.8958	0.69	NaN	0.935	0.869
TCGA-C8-A12N-01A	BRCA	0.7102	0.77	NaN	0.8	0.769
TCGA-C8-A12O-01A	BRCA	0.6897	NaN	NaN	0.8	0.6455
TCGA-C8-A12P-01A	BRCA	0.7534	0.44	NaN	0.775	0.6757
TCGA-C8-A12Q-01A	BRCA	0.7405	0.51	NaN	0.75	0.6581
TCGA-C8-A12T-01A	BRCA	0.7646	0.7	NaN	0.875	0.8266
TCGA-C8-A12U-01A	BRCA	0.8781	0.62	NaN	0.775	0.7913
TCGA-C8-A12V-01A	BRCA	0.4706	0.36	NaN	0.8	0.5043
TCGA-C8-A12W-01A	BRCA	0.7163	0.44	NaN	0.8	0.6252
TCGA-C8-A12X-01A	BRCA	0.8443	0.73	NaN	0.75	0.7991
TCGA-C8-A12Y-01A	BRCA	0.8252	0.76	NaN	0.75	0.7913
TCGA-C8-A12Z-01A	BRCA	0.8927	0.72	NaN	0.5	0.8648
TCGA-C8-A130-01A	BRCA	0.8213	0.56	NaN	NaN	0.7243
TCGA-C8-A131-01A	BRCA	0.7731	0.27	NaN	0.6	0.7024
TCGA-C8-A132-01A	BRCA	0.6408	0.28	NaN	NaN	0.5228
TCGA-C8-A133-01A	BRCA	0.9528	0.29	NaN	NaN	0.8806
TCGA-C8-A134-01A	BRCA	0.7905	0.65	NaN	0.475	0.7792
TCGA-C8-A135-01A	BRCA	0.7558	0.25	NaN	0.75	0.6789
TCGA-C8-A137-01A	BRCA	0.9048	0.75	NaN	0.775	0.874
TCGA-C8-A138-01A	BRCA	0.6111	0.43	NaN	0.725	0.5707
TCGA-C8-A1HE-01A	BRCA	0.8433	0.79	0.9405	0.95	0.8548
TCGA-C8-A1HF-01A	BRCA	0.6604	0.54	0.8048	0.95	0.6122
TCGA-C8-A1HG-01A	BRCA	0.7173	0.49	0.6601	0.9	0.6315
TCGA-C8-A1HI-01A	BRCA	0.8577	0.39	0.9439	0.8	0.675
TCGA-C8-A1HJ-01A	BRCA	0.8965	0.76	0.809	0.95	0.8699
TCGA-C8-A1HK-01A	BRCA	0.8886	0.76	0.8571	0.75	0.8752
TCGA-C8-A1HL-01A	BRCA	0.7832	0.69	0.8964	0.95	0.8042
TCGA-C8-A1HM-01A	BRCA	0.6826	0.42	0.7337	0.85	0.5704
TCGA-C8-A1HN-01A	BRCA	0.8565	0.72	0.8647	0.9	0.8408
TCGA-C8-A1HO-01A	BRCA	0.8967	0.83	0.942	0.7	0.9101
TCGA-C8-A26V-01A	BRCA	0.8362	0.77	0.8646	0.95	0.8558
TCGA-C8-A26W-01A	BRCA	0.7304	0.64	0.7723	0.8	0.7058
TCGA-C8-A26X-01A	BRCA	0.5413	0.27	0.5867	0.9	0.484
TCGA-C8-A26Y-01A	BRCA	0.886	0.47	0.6938	0.8	0.7554
TCGA-C8-A26Z-01A	BRCA	0.8867	0.76	0.946	0.8	0.8701
TCGA-C8-A273-01A	BRCA	0.8166	0.74	0.9104	0.9	0.8503
TCGA-C8-A274-01A	BRCA	0.8969	0.79	0.9611	0.85	0.8912
TCGA-C8-A275-01A	BRCA	0.68	0.55	0.6617	0.75	0.6608
TCGA-C8-A278-01A	BRCA	0.5981	0.25	0.5715	0.6	0.498
TCGA-C8-A27A-01A	BRCA	0.9234	0.76	0.8906	0.7	0.8949
TCGA-C8-A27B-01A	BRCA	0.7511	0.61	0.6656	0.9	0.7069
TCGA-C8-A3M7-01A	BRCA	0.7643	0.42	0.721	0.8	0.6962
TCGA-C8-A3M8-01A	BRCA	0.8724	0.67	0.8401	0.8	0.8177
TCGA-C8-A8HP-01A	BRCA	0.6825	NaN	0.4576	0.7	0.5794
TCGA-C8-A8HQ-01A	BRCA	0.6875	NaN	0.7446	0.6	0.6573
TCGA-C8-A8HR-01A	BRCA	0.5808	NaN	0.6796	0.8	0.6573
TCGA-C8-A9FZ-01A	BRCA	NaN	NaN	NaN	0.95	NaN
TCGA-D8-A13Y-01A	BRCA	0.9709	0.93	NaN	0.875	0.971
TCGA-D8-A13Z-01A	BRCA	0.7234	0.38	NaN	0.75	0.6349
TCGA-D8-A140-01A	BRCA	0.7868	NaN	NaN	0.825	0.7561
TCGA-D8-A141-01A	BRCA	0.4758	0.27	NaN	0.6	0.419
TCGA-D8-A142-01A	BRCA	0.7178	0.33	NaN	0.65	0.6273
TCGA-D8-A143-01A	BRCA	0.8679	0.72	NaN	0.8	0.8311
TCGA-D8-A145-01A	BRCA	0.7567	0.38	NaN	0.75	0.6802
TCGA-D8-A146-01A	BRCA	0.7201	0.37	NaN	0.8	0.6305
TCGA-D8-A147-01A	BRCA	0.8151	0.57	NaN	0.775	0.7595
TCGA-D8-A1J8-01A	BRCA	0.6757	0.69	0.75	0.9	0.7215
TCGA-D8-A1J9-01A	BRCA	0.7551	0.52	0.8843	0.92	0.667
TCGA-D8-A1JA-01A	BRCA	0.7804	0.77	0.8777	0.95	0.8858
TCGA-D8-A1JB-01A	BRCA	0.6319	0.27	0.6531	0.6	0.4648
TCGA-D8-A1JC-01A	BRCA	0.7618	0.74	0.824	0.75	0.832
TCGA-D8-A1JD-01A	BRCA	0.6981	0.5	0.8148	0.7	0.6188
TCGA-D8-A1JE-01A	BRCA	0.659	0.53	0.7818	0.9	0.6837
TCGA-D8-A1JF-01A	BRCA	0.7625	0.49	0.7533	0.95	0.7164
TCGA-D8-A1JG-01B	BRCA	0.6786	0.43	0.6223	0.9	0.5724
TCGA-D8-A1JH-01A	BRCA	0.6706	NaN	0.7699	0.6	0.6126
TCGA-D8-A1JI-01A	BRCA	0.8944	0.81	0.9178	0.95	0.899
TCGA-D8-A1JJ-01A	BRCA	0.7562	0.43	0.7788	0.6	0.7272
TCGA-D8-A1JK-01A	BRCA	0.6372	0.41	0.6401	0.85	0.5818
TCGA-D8-A1JL-01A	BRCA	0.618	0.42	0.5139	0.85	0.4777
TCGA-D8-A1JM-01A	BRCA	0.9414	0.86	0.8779	0.92	0.9111
TCGA-D8-A1JN-01A	BRCA	0.9215	0.94	0.9583	0.8	0.9449
TCGA-D8-A1JP-01A	BRCA	0.6878	0.68	0.8274	0.75	0.8198
TCGA-D8-A1JS-01A	BRCA	0.9501	0.91	0.9938	0.85	0.9714
TCGA-D8-A1JT-01A	BRCA	0.8822	0.89	0.9058	0.8	0.9024
TCGA-D8-A1JU-01A	BRCA	0.5899	0.43	0.7851	0.8	0.5122
TCGA-D8-A1X5-01A	BRCA	0.7346	0.57	0.8389	0.93	0.7027
TCGA-D8-A1X6-01A	BRCA	0.7748	0.69	0.779	0.95	0.7399
TCGA-D8-A1X7-01A	BRCA	0.8254	0.77	0.7838	0.65	0.8307
TCGA-D8-A1X8-01A	BRCA	0.7253	0.59	0.8059	0.9	0.7121
TCGA-D8-A1X9-01A	BRCA	0.7204	0.75	0.8569	0.9	0.8703
TCGA-D8-A1XA-01A	BRCA	0.8269	0.84	0.915	0.95	0.8552
TCGA-D8-A1XB-01A	BRCA	0.799	0.79	0.9028	0.7	0.8248
TCGA-D8-A1XC-01A	BRCA	0.9428	0.89	0.9293	0.98	0.9423
TCGA-D8-A1XD-01A	BRCA	0.8792	0.78	0.9754	0.75	0.8916
TCGA-D8-A1XF-01A	BRCA	0.9402	0.78	0.9764	0.85	0.9159
TCGA-D8-A1XG-01A	BRCA	0.8763	0.83	0.9269	0.85	0.8957
TCGA-D8-A1XJ-01A	BRCA	0.8415	0.62	0.9027	0.9	0.838
TCGA-D8-A1XK-01A	BRCA	0.8387	0.46	0.5393	0.9	0.6505
TCGA-D8-A1XL-01A	BRCA	0.7267	0.56	0.7517	0.75	0.7184
TCGA-D8-A1XM-01A	BRCA	0.6452	0.52	0.6957	0.65	0.6665
TCGA-D8-A1XO-01A	BRCA	0.7034	0.65	0.7791	0.8	0.7386
TCGA-D8-A1XQ-01A	BRCA	0.69	0.48	0.7135	0.9	0.6581
TCGA-D8-A1XR-01A	BRCA	0.8641	0.77	0.8197	0.7	0.8245
TCGA-D8-A1XS-01A	BRCA	0.7709	0.74	0.8247	0.7	0.764
TCGA-D8-A1XT-01A	BRCA	0.6856	0.56	0.7554	0.95	0.7206
TCGA-D8-A1XU-01A	BRCA	0.7462	0.67	0.8103	0.8	0.805
TCGA-D8-A1XV-01A	BRCA	0.9338	0.69	0.9135	0.8	0.8689
TCGA-D8-A1XW-01A	BRCA	0.6126	0.65	0.5963	0.9	0.6698
TCGA-D8-A1XY-01A	BRCA	0.7604	0.45	0.7263	0.6	0.6991
TCGA-D8-A1XZ-01A	BRCA	0.7615	0.67	0.7514	0.85	0.7704
TCGA-D8-A1Y0-01A	BRCA	0.6593	0.56	0.754	0.85	0.7198
TCGA-D8-A1Y1-01A	BRCA	0.7145	0.59	0.8077	0.9	0.6898
TCGA-D8-A1Y2-01A	BRCA	0.4504	0.42	0.6069	0.7	0.4127
TCGA-D8-A1Y3-01A	BRCA	0.7692	0.71	0.9304	0.9	0.8137
TCGA-D8-A27E-01A	BRCA	0.8554	NaN	0.7952	0.85	0.8092
TCGA-D8-A27F-01A	BRCA	0.8205	0.77	0.7686	0.7	0.8014
TCGA-D8-A27G-01A	BRCA	0.6928	0.53	0.7636	0.85	0.706
TCGA-D8-A27H-01A	BRCA	0.7931	0.75	0.8021	0.94	0.7659
TCGA-D8-A27I-01A	BRCA	0.6321	0.27	0.6958	0.85	0.5941
TCGA-D8-A27K-01A	BRCA	0.7494	0.58	0.7498	0.85	0.7268
TCGA-D8-A27L-01A	BRCA	0.6825	0.73	0.7273	0.6	0.7847
TCGA-D8-A27M-01A	BRCA	0.5652	0.45	0.5446	0.7	0.5446
TCGA-D8-A27N-01A	BRCA	0.6589	0.58	0.814	0.85	0.7521
TCGA-D8-A27P-01A	BRCA	0.8714	0.64	0.8651	0.6	0.8136
TCGA-D8-A27R-01A	BRCA	0.753	0.4	0.7043	0.8	0.6439
TCGA-D8-A27T-01A	BRCA	0.6435	0.5	0.797	0.6	0.7142
TCGA-D8-A27V-01A	BRCA	0.8041	0.64	0.8244	0.7	0.7582
TCGA-D8-A27W-01A	BRCA	0.7927	0.45	0.7666	0.7	0.7155
TCGA-D8-A3Z5-01A	BRCA	0.8796	NaN	0.9029	0.75	0.847
TCGA-D8-A3Z6-01A	BRCA	0.8258	NaN	0.9096	0.75	0.7739
TCGA-D8-A4Z1-01A	BRCA	0.7735	NaN	0.8283	0.7	0.7466
TCGA-D8-A73U-01A	BRCA	0.3586	NaN	0.4716	0.65	0.4138
TCGA-D8-A73W-01A	BRCA	0.6848	NaN	0.7906	0.8	0.7887
TCGA-D8-A73X-01A	BRCA	0.7993	NaN	0.9451	0.75	0.7466
TCGA-E2-A105-01A	BRCA	0.9264	0.83	1	0.88	0.9302
TCGA-E2-A106-01A	BRCA	0.9366	NaN	0.9579	0.75	0.9548
TCGA-E2-A107-01A	BRCA	0.9134	0.45	0.8766	0.85	0.7959
TCGA-E2-A108-01A	BRCA	0.3444	0.2	0.5781	0.8	0.4458
TCGA-E2-A109-01A	BRCA	0.841	0.68	0.9237	0.9	0.8553
TCGA-E2-A10A-01A	BRCA	0.8327	0.82	NaN	0.85	0.7834
TCGA-E2-A10B-01A	BRCA	0.7892	0.74	0.8883	0.7	0.8646
TCGA-E2-A10C-01A	BRCA	0.7608	0.52	0.7659	0.8	0.6938
TCGA-E2-A10E-01A	BRCA	0.8444	0.86	0.9609	0.775	0.9071
TCGA-E2-A10F-01A	BRCA	0.625	0.53	0.837	0.7	0.706
TCGA-E2-A14N-01A	BRCA	0.8671	0.21	0.623	0.9	0.4769
TCGA-E2-A14O-01A	BRCA	0.8794	0.69	NaN	0.8	0.8171
TCGA-E2-A14P-01A	BRCA	0.8633	0.48	NaN	0.8	0.7019
TCGA-E2-A14Q-01A	BRCA	0.8494	0.6	NaN	0.85	0.7913
TCGA-E2-A14R-01A	BRCA	0.8035	0.79	NaN	0.8	0.7437
TCGA-E2-A14S-01A	BRCA	0.7975	0.8	NaN	0.9	0.769
TCGA-E2-A14T-01A	BRCA	0.8554	NaN	NaN	0.8	0.7915
TCGA-E2-A14U-01A	BRCA	0.9211	NaN	0.844	0.6	0.8515
TCGA-E2-A14V-01A	BRCA	0.9044	0.49	NaN	0.6	0.7019
TCGA-E2-A14W-01A	BRCA	0.9386	0.55	NaN	0.8	0.6844
TCGA-E2-A14X-01A	BRCA	0.7691	0.39	NaN	0.75	0.6969
TCGA-E2-A14Y-01A	BRCA	0.9101	0.79	NaN	0.8	0.8884
TCGA-E2-A14Z-01A	BRCA	0.6426	0.41	NaN	0.7	0.5517
TCGA-E2-A150-01A	BRCA	0.7454	0.54	NaN	0.9	0.6648
TCGA-E2-A152-01A	BRCA	0.7441	0.58	NaN	0.9	0.663
TCGA-E2-A153-01A	BRCA	0.6589	0.61	NaN	0.6	0.5474
TCGA-E2-A154-01A	BRCA	0.8671	0.67	NaN	0.85	0.7982
TCGA-E2-A155-01A	BRCA	0.9343	0.82	NaN	0.95	0.9213
TCGA-E2-A156-01A	BRCA	0.9349	0.92	NaN	0.85	0.9221
TCGA-E2-A158-01A	BRCA	0.9534	NaN	NaN	0.8	0.7799
TCGA-E2-A159-01A	BRCA	0.6662	0.49	NaN	0.8	0.6275
TCGA-E2-A15A-01A	BRCA	0.7489	0.58	NaN	0.9	NaN
TCGA-E2-A15A-06A	BRCA	0.6964	NaN	NaN	0.7	0.5982
TCGA-E2-A15C-01A	BRCA	0.8031	0.75	NaN	0.8	0.7431
TCGA-E2-A15D-01A	BRCA	0.8037	NaN	NaN	0.7	0.7676
TCGA-E2-A15E-01A	BRCA	0.8821	0.33	NaN	0.6	NaN
TCGA-E2-A15E-06A	BRCA	0.8701	NaN	NaN	0.9	0.5233
TCGA-E2-A15F-01A	BRCA	0.8668	NaN	NaN	0.7	0.8328
TCGA-E2-A15G-01A	BRCA	0.8843	0.46	NaN	0.8	0.6796
TCGA-E2-A15H-01A	BRCA	0.8727	0.54	NaN	0.75	0.6749
TCGA-E2-A15I-01A	BRCA	0.7689	0.62	0.768	0.8	0.7565
TCGA-E2-A15J-01A	BRCA	0.8995	0.88	1	0.8	0.9356
TCGA-E2-A15K-01A	BRCA	0.7425	0.7	0.724	0.9	NaN
TCGA-E2-A15K-06A	BRCA	0.9466	NaN	0.844	0.95	0.8391
TCGA-E2-A15L-01A	BRCA	0.8328	0.84	NaN	0.8	0.8583
TCGA-E2-A15M-01A	BRCA	0.4911	0.28	NaN	0.8	0.4285
TCGA-E2-A15O-01A	BRCA	0.9088	0.78	NaN	0.95	0.8866
TCGA-E2-A15P-01A	BRCA	0.8489	0.61	NaN	0.7	0.8053
TCGA-E2-A15R-01A	BRCA	0.9445	0.88	NaN	0.95	0.9352
TCGA-E2-A15S-01A	BRCA	0.9613	NaN	NaN	0.9	0.8523
TCGA-E2-A15T-01A	BRCA	0.9409	NaN	NaN	0.7	0.9054
TCGA-E2-A1AZ-01A	BRCA	0.6469	0.48	0.6883	0.8	0.6433
TCGA-E2-A1B0-01A	BRCA	0.7559	0.45	0.6945	0.65	0.6774
TCGA-E2-A1B1-01A	BRCA	0.5675	NaN	0.7246	0.7	0.7112
TCGA-E2-A1B4-01A	BRCA	0.8883	0.79	0.9503	0.65	0.8854
TCGA-E2-A1B5-01A	BRCA	0.5038	0.17	0.4464	0.8	0.3604
TCGA-E2-A1B6-01A	BRCA	0.5796	NaN	0.2868	0.6	0.4396
TCGA-E2-A1BC-01A	BRCA	0.8083	0.56	0.8676	0.85	0.7707
TCGA-E2-A1BD-01A	BRCA	0.8409	0.65	0.98	0.9	0.7929
TCGA-E2-A1IE-01A	BRCA	0.9388	0.71	0.9171	0.9	0.8817
TCGA-E2-A1IF-01A	BRCA	0.7639	0.35	0.7799	0.8	0.733
TCGA-E2-A1IG-01A	BRCA	0.7766	0.77	0.8756	0.75	0.8399
TCGA-E2-A1IH-01A	BRCA	0.5001	0.43	0.7404	0.75	0.4512
TCGA-E2-A1II-01A	BRCA	0.6301	0.47	0.4514	0.95	0.5584
TCGA-E2-A1IJ-01A	BRCA	0.5805	0.61	0.6635	0.65	0.6903
TCGA-E2-A1IK-01A	BRCA	0.8115	NaN	0.6671	0.8	0.7546
TCGA-E2-A1IL-01A	BRCA	0.831	0.76	0.9418	0.65	0.8323
TCGA-E2-A1IN-01A	BRCA	0.7719	0.6	0.9009	0.85	0.7839
TCGA-E2-A1IO-01A	BRCA	0.6653	0.54	0.7621	0.7	0.715
TCGA-E2-A1IP-01A	BRCA	NaN	NaN	NaN	0.8	NaN
TCGA-E2-A1IU-01A	BRCA	0.8665	0.67	0.8215	0.6	0.8116
TCGA-E2-A1L6-01A	BRCA	0.8084	0.49	0.7904	0.65	0.689
TCGA-E2-A1L7-01A	BRCA	0.7314	0.78	0.826	0.6	0.8555
TCGA-E2-A1L8-01A	BRCA	0.7751	0.57	0.7872	0.85	0.7449
TCGA-E2-A1L9-01A	BRCA	0.6585	0.59	0.8376	0.8	0.7831
TCGA-E2-A1LA-01A	BRCA	0.6582	0.56	0.6629	0.9	0.6662
TCGA-E2-A1LB-01A	BRCA	0.8415	0.68	0.8192	0.9	0.815
TCGA-E2-A1LE-01A	BRCA	0.6159	0.52	0.7325	0.8	0.6882
TCGA-E2-A1LG-01A	BRCA	0.9239	0.77	0.628	0.95	0.8421
TCGA-E2-A1LH-01A	BRCA	0.5948	0.32	0.5637	0.8	0.4633
TCGA-E2-A1LI-01A	BRCA	0.8356	0.37	0.5481	0.85	0.6505
TCGA-E2-A1LK-01A	BRCA	0.9268	0.68	0.9268	0.9	0.8594
TCGA-E2-A1LL-01A	BRCA	0.9162	0.47	0.6721	0.75	0.6533
TCGA-E2-A1LS-01A	BRCA	0.9125	NaN	0.9116	0.8	0.8917
TCGA-E2-A2P5-01A	BRCA	0.8291	0.6	0.8243	0.85	0.8034
TCGA-E2-A2P6-01A	BRCA	0.8344	0.86	0.9569	0.88	0.882
TCGA-E2-A3DX-01A	BRCA	0.508	NaN	0.6021	0.6	0.5672
TCGA-E2-A56Z-01A	BRCA	0.9012	NaN	0.9317	0.9	0.8763
TCGA-E2-A570-01A	BRCA	0.7985	NaN	0.8867	0.7	0.7913
TCGA-E2-A572-01A	BRCA	0.9119	NaN	0.9286	0.8	0.8909
TCGA-E2-A573-01A	BRCA	0.7231	NaN	0.5552	0.7	0.6344
TCGA-E2-A574-01A	BRCA	0.9739	NaN	0.8418	0.7	0.8488
TCGA-E2-A576-01A	BRCA	0.8697	NaN	0.9499	0.7	0.9253
TCGA-E2-A9RU-01A	BRCA	0.8237	NaN	NaN	0.65	0.7365
TCGA-E9-A1N3-01A	BRCA	0.9374	0.77	0.9735	0.9	0.9093
TCGA-E9-A1N4-01A	BRCA	0.6402	0.64	0.7016	0.8	0.6483
TCGA-E9-A1N5-01A	BRCA	0.6689	0.66	0.7922	0.8	0.6748
TCGA-E9-A1N6-01A	BRCA	0.759	0.49	0.8029	0.8	0.7431
TCGA-E9-A1N8-01A	BRCA	0.9422	0.95	0.9048	0.8	0.9275
TCGA-E9-A1N9-01A	BRCA	0.8333	0.48	0.8443	0.8	0.8101
TCGA-E9-A1NA-01A	BRCA	0.7071	0.61	0.8896	0.85	0.7216
TCGA-E9-A1NC-01A	BRCA	0.6507	0.41	0.5271	0.7	0.5439
TCGA-E9-A1ND-01A	BRCA	0.5928	0.37	0.5402	0.9	0.5041
TCGA-E9-A1NE-01A	BRCA	0.52	NaN	0.5369	0.85	0.4246
TCGA-E9-A1NF-01A	BRCA	0.6161	0.47	0.8313	0.8	0.5489
TCGA-E9-A1NG-01A	BRCA	0.5456	0.34	0.6605	0.6	0.5605
TCGA-E9-A1NH-01A	BRCA	0.702	0.57	0.8662	0.9	0.7905
TCGA-E9-A1NI-01A	BRCA	0.8002	0.66	0.9206	0.8	0.7639
TCGA-E9-A1QZ-01A	BRCA	0.6351	0.3	0.5985	0.8	0.539
TCGA-E9-A1R0-01A	BRCA	0.7683	0.51	0.727	0.65	0.7049
TCGA-E9-A1R2-01A	BRCA	0.8144	0.67	0.8262	0.8	0.8144
TCGA-E9-A1R3-01A	BRCA	0.7013	0.48	0.7451	0.82	0.6115
TCGA-E9-A1R4-01A	BRCA	0.6623	0.38	0.5896	0.9	0.5522
TCGA-E9-A1R5-01A	BRCA	0.8303	0.7	0.916	0.8	0.8536
TCGA-E9-A1R6-01A	BRCA	0.8657	0.66	0.9017	0.85	0.832
TCGA-E9-A1R7-01A	BRCA	0.9195	0.66	0.8459	0.8	0.8212
TCGA-E9-A1RA-01A	BRCA	0.8124	0.38	0.6387	0.75	0.6829
TCGA-E9-A1RB-01A	BRCA	0.8664	0.56	0.8281	0.9	0.8309
TCGA-E9-A1RC-01A	BRCA	0.9037	0.81	1	0.8	0.9053
TCGA-E9-A1RD-01A	BRCA	0.8155	0.65	0.9493	0.8	0.7696
TCGA-E9-A1RE-01A	BRCA	0.9038	0.79	0.9127	0.9	0.8959
TCGA-E9-A1RF-01A	BRCA	0.6743	0.49	0.865	0.75	0.6424
TCGA-E9-A1RG-01A	BRCA	0.8038	0.71	0.7913	0.85	0.7904
TCGA-E9-A1RH-01A	BRCA	0.8384	0.33	0.8275	0.85	0.8116
TCGA-E9-A1RI-01A	BRCA	0.7201	0.59	0.8568	0.9	0.6764
TCGA-E9-A226-01A	BRCA	0.8065	0.45	0.9492	0.65	0.7248
TCGA-E9-A227-01A	BRCA	0.6917	0.56	0.6461	0.8	0.6158
TCGA-E9-A228-01A	BRCA	0.8589	0.74	0.9151	0.85	0.8949
TCGA-E9-A229-01A	BRCA	0.6442	0.59	0.8137	0.85	0.6898
TCGA-E9-A22A-01A	BRCA	0.5527	0.25	0.7796	0.6	0.5894
TCGA-E9-A22B-01A	BRCA	0.7545	0.5	0.9064	0.75	0.7789
TCGA-E9-A22D-01A	BRCA	0.5592	0.28	0.7285	0.85	0.5721
TCGA-E9-A22E-01A	BRCA	0.5708	0.42	0.894	0.75	0.6539
TCGA-E9-A22G-01A	BRCA	0.9314	0.9	0.9413	0.85	0.9416
TCGA-E9-A22H-01A	BRCA	0.8431	0.74	0.7962	0.7	0.7964
TCGA-E9-A243-01A	BRCA	0.4336	0.34	0.367	0.8	0.3881
TCGA-E9-A244-01A	BRCA	0.8787	0.46	0.7071	0.6	0.6448
TCGA-E9-A245-01A	BRCA	0.9071	0.49	0.9007	0.75	0.8825
TCGA-E9-A247-01A	BRCA	0.9177	0.72	0.9832	0.9	0.8721
TCGA-E9-A248-01A	BRCA	0.6563	0.27	0.4681	0.8	0.4143
TCGA-E9-A249-01A	BRCA	0.8765	0.66	0.8833	0.9	0.8617
TCGA-E9-A24A-01A	BRCA	0.6518	0.61	0.7247	0.88	0.7263
TCGA-E9-A295-01A	BRCA	0.8175	0.47	0.8883	0.6	0.7547
TCGA-E9-A2JS-01A	BRCA	0.8579	0.64	0.8933	0.8	0.8267
TCGA-E9-A2JT-01A	BRCA	0.3947	0.32	0.2673	0.6	0.3275
TCGA-E9-A3HO-01A	BRCA	0.8256	0.75	0.9009	0.9	0.8239
TCGA-E9-A3Q9-01A	BRCA	0.7518	0.69	0.75	0.75	0.7072
TCGA-E9-A3QA-01A	BRCA	0.6329	0.29	0.4486	0.9	0.475
TCGA-E9-A3X8-01A	BRCA	0.6356	NaN	0.7512	0.8	0.6126
TCGA-E9-A54X-01A	BRCA	0.9943	NaN	0.8824	0.9	0.8966
TCGA-E9-A54Y-01A	BRCA	NaN	NaN	0.8708	0.7	0.8148
TCGA-E9-A5FK-01A	BRCA	0.5394	NaN	NaN	0.7	0.2308
TCGA-E9-A5FL-01A	BRCA	0.7987	NaN	NaN	0.7	0.7866
TCGA-E9-A5UO-01A	BRCA	0.97	NaN	0.9623	0.95	0.9698
TCGA-E9-A5UP-01A	BRCA	0.9306	NaN	0.9088	0.9	0.9162
TCGA-E9-A6HE-01A	BRCA	0.7413	NaN	0.8693	0.8	0.7019
TCGA-EW-A1IW-01A	BRCA	0.7831	0.57	0.7847	0.7	0.7313
TCGA-EW-A1IX-01A	BRCA	0.7194	0.55	0.7696	0.85	0.7242
TCGA-EW-A1IY-01A	BRCA	0.6124	NaN	0.651	0.7	0.6246
TCGA-EW-A1IZ-01A	BRCA	0.6161	0.29	0.4726	0.85	0.4635
TCGA-EW-A1J1-01A	BRCA	0.7873	0.75	0.7951	0.8	0.834
TCGA-EW-A1J2-01A	BRCA	0.6677	0.52	0.774	0.8	0.7126
TCGA-EW-A1J3-01A	BRCA	0.8455	0.8	0.8772	0.9	0.8455
TCGA-EW-A1J5-01A	BRCA	0.6812	0.99	0.7669	0.9	0.7538
TCGA-EW-A1J6-01A	BRCA	0.7885	0.78	0.8231	0.9	0.7751
TCGA-EW-A1OV-01A	BRCA	0.4928	0.31	0.5401	0.8	0.4756
TCGA-EW-A1OW-01A	BRCA	0.7943	0.66	0.7515	0.85	0.7657
TCGA-EW-A1OX-01A	BRCA	0.9856	0.94	1	0.85	0.9955
TCGA-EW-A1OY-01A	BRCA	0.8712	0.81	0.8972	0.8	0.8973
TCGA-EW-A1OZ-01A	BRCA	0.7632	0.63	0.8908	0.75	0.8205
TCGA-EW-A1P0-01A	BRCA	0.8355	0.83	0.8574	0.75	0.8404
TCGA-EW-A1P1-01A	BRCA	0.5631	0.18	0.6842	0.65	0.5404
TCGA-EW-A1P3-01A	BRCA	0.8158	0.68	0.8166	0.8	0.784
TCGA-EW-A1P4-01A	BRCA	0.7374	0.42	0.4967	0.8	0.6075
TCGA-EW-A1P5-01A	BRCA	0.7781	0.65	0.855	0.85	0.7629
TCGA-EW-A1P6-01A	BRCA	0.8298	0.75	0.8507	0.85	0.8253
TCGA-EW-A1P7-01A	BRCA	0.469	0.3	0.2754	0.7	0.3684
TCGA-EW-A1P8-01A	BRCA	0.7366	0.68	0.5953	0.9	0.7303
TCGA-EW-A1PA-01A	BRCA	0.8288	0.64	0.7487	0.7	0.7739
TCGA-EW-A1PB-01A	BRCA	0.6185	0.52	0.4851	0.9	0.4611
TCGA-EW-A1PC-01B	BRCA	0.9165	0.81	0.9722	0.85	0.914
TCGA-EW-A1PD-01A	BRCA	0.7962	0.6	0.8712	0.7	0.7402
TCGA-EW-A1PE-01A	BRCA	0.6452	0.53	0.7423	0.75	0.5971
TCGA-EW-A1PF-01A	BRCA	0.7149	0.45	0.6892	0.7	0.6464
TCGA-EW-A1PG-01A	BRCA	0.7905	NaN	0.7025	0.7	0.6851
TCGA-EW-A1PH-01A	BRCA	0.8852	0.76	0.7418	0.85	0.8229
TCGA-EW-A2FR-01A	BRCA	0.6469	0.24	0.7243	0.75	0.4608
TCGA-EW-A2FS-01A	BRCA	0.8113	0.56	0.7147	0.7	0.7268
TCGA-EW-A2FV-01A	BRCA	0.7344	0.4	0.7641	0.6	0.7037
TCGA-EW-A2FW-01A	BRCA	0.8784	0.87	0.9536	0.95	0.9128
TCGA-EW-A3E8-01B	BRCA	0.6305	NaN	0.6887	0.8	0.6689
TCGA-EW-A3U0-01A	BRCA	0.4819	0.41	0.4478	0.8	0.4688
TCGA-EW-A423-01A	BRCA	0.8129	NaN	0.9179	0.95	0.7564
TCGA-EW-A424-01A	BRCA	0.8593	NaN	0.9472	0.7	0.8806
TCGA-EW-A6S9-01A	BRCA	0.8134	NaN	0.8852	0.8	0.7571
TCGA-EW-A6SA-01A	BRCA	0.9668	NaN	0.9785	0.8	0.9654
TCGA-EW-A6SB-01A	BRCA	0.7153	NaN	0.4378	0.95	0.6239
TCGA-EW-A6SC-01A	BRCA	0.7187	NaN	0.8458	0.9	0.6285
TCGA-EW-A6SD-01A	BRCA	0.7352	NaN	0.7583	0.85	0.6573
TCGA-GI-A2C8-01A	BRCA	0.601	0.48	0.7846	0.85	0.6998
TCGA-GI-A2C9-01A	BRCA	0.8062	0.51	0.8386	0.8	0.6969
TCGA-GM-A2D9-01A	BRCA	0.7818	0.73	0.8809	0.85	0.8679
TCGA-GM-A2DA-01A	BRCA	0.6305	0.52	0.6607	0.85	0.646
TCGA-GM-A2DB-01A	BRCA	0.8471	0.32	0.5805	0.75	0.6723
TCGA-GM-A2DC-01A	BRCA	0.8951	0.71	0.9064	0.95	0.8654
TCGA-GM-A2DD-01A	BRCA	0.5105	0.29	0.6721	0.75	0.5437
TCGA-GM-A2DF-01A	BRCA	0.6636	0.36	0.5373	0.95	0.529
TCGA-GM-A2DH-01A	BRCA	0.7515	0.38	0.672	0.8	0.6612
TCGA-GM-A2DI-01A	BRCA	0.4423	0.22	0.4623	0.8	0.3872
TCGA-GM-A2DK-01A	BRCA	0.7214	0.47	0.7474	0.7	0.6851
TCGA-GM-A2DL-01A	BRCA	0.6925	0.54	0.7381	0.8	0.701
TCGA-GM-A2DM-01A	BRCA	0.8489	0.72	0.7902	0.9	0.7968
TCGA-GM-A2DN-01A	BRCA	0.6419	0.34	0.6156	0.7	0.5048
TCGA-GM-A2DO-01A	BRCA	0.5188	0.93	0.3722	0.9	0.5741
TCGA-GM-A3NW-01A	BRCA	0.8564	0.54	0.8596	0.75	0.7587
TCGA-GM-A3NY-01A	BRCA	0.8439	0.75	0.9202	0.85	0.8363
TCGA-GM-A3XG-01A	BRCA	0.9033	NaN	0.8812	0.6	0.8792
TCGA-GM-A3XL-01A	BRCA	0.8213	NaN	0.7416	0.9	0.7311
TCGA-GM-A3XN-01A	BRCA	0.6625	NaN	0.7417	0.82	0.7312
TCGA-GM-A4E0-01A	BRCA	0.4885	NaN	0.6231	0.8	0.5918
TCGA-GM-A5PV-01A	BRCA	0.8875	NaN	0.8302	0.65	0.8352
TCGA-GM-A5PX-01A	BRCA	0.7492	NaN	0.8322	0.7	0.7913
TCGA-HN-A2NL-01A	BRCA	0.8976	0.89	0.9024	0.8	0.8957
TCGA-HN-A2OB-01A	BRCA	0.7302	NaN	NaN	0.65	0.4274
TCGA-JL-A3YW-01A	BRCA	0.5418	NaN	0.7449	0.8	0.6126
TCGA-JL-A3YX-01A	BRCA	0.8961	NaN	0.8959	0.8	0.8694
TCGA-LD-A66U-01A	BRCA	0.695	NaN	0.7828	0.8	0.6126
TCGA-LD-A74U-01A	BRCA	0.67	NaN	0.76	0.6	0.5623
TCGA-LD-A7W5-01A	BRCA	0.6297	NaN	0.6308	0.6	0.6009
TCGA-LD-A7W6-01A	BRCA	0.8229	NaN	0.9206	0.8	0.8806
TCGA-LD-A9QF-01A	BRCA	0.42	NaN	NaN	0.7	0.1497
TCGA-LL-A440-01A	BRCA	0.5285	NaN	0.6897	0.65	0.6702
TCGA-LL-A441-01A	BRCA	0.6189	NaN	0.5019	0.75	0.493
TCGA-LL-A442-01A	BRCA	0.8419	NaN	0.8025	0.9	0.7959
TCGA-LL-A50Y-01A	BRCA	0.8042	NaN	0.872	0.8	0.7447
TCGA-LL-A5YL-01A	BRCA	0.7509	NaN	0.8026	0.6	0.7466
TCGA-LL-A5YM-01A	BRCA	0.8299	NaN	0.8812	0.9	0.8806
TCGA-LL-A5YN-01A	BRCA	0.6156	NaN	0.5263	0.7	0.4885
TCGA-LL-A5YO-01A	BRCA	0.494	NaN	0.4047	0.65	0.3351
TCGA-LL-A5YP-01A	BRCA	0.6849	NaN	0.6935	0.75	0.6746
TCGA-LL-A6FP-01A	BRCA	0.9617	NaN	0.9375	0.8	0.9584
TCGA-LL-A6FQ-01A	BRCA	0.8321	NaN	0.9508	0.75	0.7826
TCGA-LL-A6FR-01A	BRCA	0.8201	NaN	0.8368	0.75	0.843
TCGA-LL-A73Y-01A	BRCA	0.7191	NaN	0.6323	0.8	0.629
TCGA-LL-A73Z-01A	BRCA	0.6808	NaN	0.785	0.7	0.577
TCGA-LL-A740-01A	BRCA	0.7304	NaN	0.8217	0.6	0.8253
TCGA-LL-A7SZ-01A	BRCA	0.6321	NaN	0.5347	0.7	0.5109
TCGA-LL-A7T0-01A	BRCA	0.8271	NaN	0.8545	0.6	0.836
TCGA-LL-A8F5-01A	BRCA	0.8021	NaN	0.7199	0.8	0.7056
TCGA-LL-A9Q3-01A	BRCA	0.7823	NaN	NaN	0.8	0.7531
TCGA-LQ-A4E4-01A	BRCA	0.9074	NaN	0.9677	0.85	0.8847
TCGA-MS-A51U-01A	BRCA	0.7457	NaN	0.785	0.65	0.7466
TCGA-OK-A5Q2-01A	BRCA	0.6908	NaN	NaN	0.6	0.7133
TCGA-OL-A5D6-01A	BRCA	0.7329	NaN	NaN	0.8	0.6749
TCGA-OL-A5D7-01A	BRCA	0.7671	NaN	NaN	0.85	0.7204
TCGA-OL-A5D8-01A	BRCA	0.8353	NaN	NaN	0.9	0.7891
TCGA-OL-A5DA-01A	BRCA	0.8457	NaN	NaN	0.85	0.8184
TCGA-OL-A5RU-01A	BRCA	0.702	NaN	0.6242	0.65	0.6058
TCGA-OL-A5RV-01A	BRCA	0.875	NaN	0.8068	0.7	0.8408
TCGA-OL-A5RW-01A	BRCA	0.8539	NaN	0.8516	0.8	0.8121
TCGA-OL-A5RX-01A	BRCA	0.8148	NaN	0.8018	0.65	0.8019
TCGA-OL-A5RY-01A	BRCA	0.4842	NaN	0.4174	0.7	0.3501
TCGA-OL-A5RZ-01A	BRCA	0.9256	NaN	0.9219	0.75	0.9095
TCGA-OL-A5S0-01A	BRCA	0.7036	NaN	0.6785	0.6	0.657
TCGA-OL-A66H-01A	BRCA	0.6953	NaN	0.7798	0.7	0.7466
TCGA-OL-A66I-01A	BRCA	0.4829	NaN	0.5449	0.75	0.4999
TCGA-OL-A66J-01A	BRCA	0.7669	NaN	0.7959	0.8	0.7019
TCGA-OL-A66K-01A	BRCA	0.818	NaN	0.9201	0.7	0.836
TCGA-OL-A66L-01A	BRCA	0.6696	NaN	0.8258	0.75	0.6126
TCGA-OL-A66N-01A	BRCA	0.7293	NaN	0.8238	0.7	0.6573
TCGA-OL-A66O-01A	BRCA	0.9071	NaN	0.9822	0.8	0.8843
TCGA-OL-A66P-01A	BRCA	0.4537	NaN	0.498	0.6	0.4448
TCGA-OL-A6VO-01A	BRCA	0.8839	NaN	0.769	0.9	0.7633
TCGA-OL-A6VQ-01A	BRCA	NaN	NaN	NaN	0.8	NaN
TCGA-OL-A6VR-01A	BRCA	0.9484	NaN	0.9641	0.75	0.9404
TCGA-OL-A97C-01A	BRCA	0.768	NaN	NaN	0.65	0.7434
TCGA-PE-A5DC-01A	BRCA	0.8743	NaN	NaN	0.85	0.7709
TCGA-PE-A5DD-01A	BRCA	0.7428	NaN	NaN	0.8	0.6816
TCGA-PE-A5DE-01A	BRCA	0.5475	NaN	NaN	0.9	0.5043
TCGA-PL-A8LV-01A	BRCA	0.8077	NaN	NaN	0.8	0.7256
TCGA-PL-A8LX-01A	BRCA	0.8729	NaN	NaN	0.8	0.8593
TCGA-PL-A8LY-01A	BRCA	0.9101	NaN	NaN	0.8	0.7952
TCGA-PL-A8LZ-01A	BRCA	0.5602	NaN	0.5261	0.8	0.4779
TCGA-S3-A6ZF-01A	BRCA	0.7924	NaN	0.7501	0.6	0.7286
TCGA-S3-A6ZG-01A	BRCA	0.8259	NaN	0.8993	0.6	0.7741
TCGA-S3-A6ZH-01A	BRCA	0.8964	NaN	0.9252	0.85	0.8698
TCGA-S3-AA0Z-01A	BRCA	0.7975	NaN	NaN	0.9	0.7187
TCGA-S3-AA10-01A	BRCA	0.6305	NaN	NaN	0.6	0.6053
TCGA-S3-AA11-01A	BRCA	0.9296	NaN	NaN	0.6	0.7638
TCGA-S3-AA12-01A	BRCA	0.916	NaN	NaN	0.8	0.7992
TCGA-S3-AA14-01A	BRCA	0.8095	NaN	NaN	0.8	0.7492
TCGA-S3-AA15-01A	BRCA	0.4665	NaN	NaN	0.6	0.5387
TCGA-S3-AA17-01A	BRCA	0.5859	NaN	NaN	0.8	0.5751
TCGA-UL-AAZ6-01A	BRCA	0.9218	NaN	NaN	0.7	0.8031
TCGA-UU-A93S-01A	BRCA	0.9014	NaN	NaN	0.8	0.8339
TCGA-V7-A7HQ-01A	BRCA	0.8283	NaN	0.9088	0.7	0.7774
TCGA-W8-A86G-01A	BRCA	0.884	NaN	0.9221	0.8	0.8806
TCGA-WT-AB41-01A	BRCA	0.6302	NaN	NaN	0.75	0.6051
TCGA-WT-AB44-01A	BRCA	0.7767	NaN	NaN	0.65	0.7493
TCGA-XX-A899-01A	BRCA	0.5618	NaN	0.6359	0.65	0.6069
TCGA-XX-A89A-01A	BRCA	0.5118	NaN	0.6357	0.65	0.6067
TCGA-Z7-A8R5-01A	BRCA	0.6923	NaN	NaN	0.7	0.6919
TCGA-Z7-A8R6-01A	BRCA	0.8725	NaN	NaN	0.7	0.8143
TCGA-2W-A8YY-01A	CESC	0.9303	NaN	0.6655	0.7	0.6416
TCGA-4J-AA1J-01A	CESC	0.9101	NaN	0.6553	0.7	0.7913
TCGA-BI-A0VR-01A	CESC	0.7911	NaN	0.5989	0.7	0.7268
TCGA-BI-A0VS-01A	CESC	0.8462	NaN	0.5904	0.725	0.6126
TCGA-BI-A20A-01A	CESC	0.8095	NaN	0.7507	0.7	0.7419
TCGA-C5-A0TN-01A	CESC	0.9126	NaN	0.8308	0.925	0.8918
TCGA-C5-A1BE-01B	CESC	0.9053	NaN	0.7107	0.6	0.6948
TCGA-C5-A1BF-01B	CESC	0.8071	NaN	0.7007	0.7	0.7019
TCGA-C5-A1BI-01B	CESC	0.7599	NaN	0.4431	0.9	0.6845
TCGA-C5-A1BJ-01A	CESC	0.8207	NaN	0.5249	0.8	0.7671
TCGA-C5-A1BK-01B	CESC	0.7137	NaN	0.5288	0.7	0.6217
TCGA-C5-A1BL-01A	CESC	0.8706	NaN	0.5902	0.7	0.7019
TCGA-C5-A1BM-01A	CESC	0.7503	NaN	0.5925	0.8	0.6715
TCGA-C5-A1BN-01B	CESC	0.9711	NaN	0.6563	0.8	0.7913
TCGA-C5-A1BQ-01C	CESC	0.8333	NaN	0.6524	0.9	0.7841
TCGA-C5-A1M5-01A	CESC	0.8489	NaN	0.7155	0.9	0.8054
TCGA-C5-A1M6-01A	CESC	0.973	NaN	0.8318	0.95	0.9253
TCGA-C5-A1M7-01A	CESC	0.863	NaN	0.4058	0.6	0.6126
TCGA-C5-A1M8-01A	CESC	0.9468	NaN	0.9609	0.85	0.9383
TCGA-C5-A1M9-01A	CESC	0.9458	NaN	0.9122	0.85	0.9316
TCGA-C5-A1ME-01A	CESC	0.8946	NaN	0.8535	0.6	0.8627
TCGA-C5-A1MF-01A	CESC	0.8307	NaN	0.7605	0.8	0.7806
TCGA-C5-A1MH-01A	CESC	0.6998	NaN	0.4817	0.6	0.6028
TCGA-C5-A1MI-01A	CESC	0.8919	NaN	0.8228	0.8	0.8266
TCGA-C5-A1MJ-01A	CESC	0.8229	NaN	0.8026	0.7	0.7699
TCGA-C5-A1MK-01A	CESC	0.8156	NaN	0.6067	0.8	0.76
TCGA-C5-A1ML-01A	CESC	0.9034	NaN	0.8133	0.9	0.8794
TCGA-C5-A1MN-01A	CESC	0.9354	NaN	0.7491	0.85	0.836
TCGA-C5-A1MP-01A	CESC	0.6595	NaN	0.5996	0.85	0.5643
TCGA-C5-A1MQ-01A	CESC	0.6851	NaN	0.7285	0.9	0.7157
TCGA-C5-A2LS-01A	CESC	0.9867	NaN	0.7603	0.65	0.8806
TCGA-C5-A2LT-01A	CESC	0.8087	NaN	0.5766	0.65	0.6573
TCGA-C5-A2LV-01A	CESC	0.8248	NaN	0.7856	0.85	0.7829
TCGA-C5-A2LX-01A	CESC	0.6987	NaN	0.6631	0.9	0.6388
TCGA-C5-A2LY-01A	CESC	0.7351	NaN	0.6834	0.8	0.6627
TCGA-C5-A2LZ-01A	CESC	0.9065	NaN	0.6723	0.65	0.6573
TCGA-C5-A2M1-01A	CESC	0.876	NaN	0.7457	0.7	0.7359
TCGA-C5-A2M2-01A	CESC	0.9742	NaN	0.8913	0.75	0.907
TCGA-C5-A3HD-01B	CESC	0.9806	NaN	0.8498	0.8	0.8583
TCGA-C5-A3HE-01A	CESC	0.8106	NaN	0.611	0.8	0.7019
TCGA-C5-A3HF-01A	CESC	0.8761	NaN	0.7106	0.65	0.6946
TCGA-C5-A3HL-01A	CESC	0.9337	NaN	0.7673	0.75	0.7614
TCGA-C5-A7CG-01A	CESC	0.664	NaN	0.6132	0.75	0.5802
TCGA-C5-A7CH-01A	CESC	0.9178	NaN	0.7504	0.8	0.7414
TCGA-C5-A7CJ-01A	CESC	0.7322	NaN	0.6267	0.65	0.6469
TCGA-C5-A7CK-01A	CESC	0.9349	NaN	0.8208	0.6	0.8241
TCGA-C5-A7CL-01A	CESC	0.8857	NaN	0.7185	0.75	0.7913
TCGA-C5-A7CM-01A	CESC	0.9379	NaN	0.7721	0.75	0.767
TCGA-C5-A7CO-01A	CESC	0.9331	NaN	0.7796	0.75	0.7757
TCGA-C5-A7UC-01A	CESC	0.9602	NaN	0.7001	0.95	0.6823
TCGA-C5-A7UE-01A	CESC	0.9448	NaN	0.703	0.95	0.7019
TCGA-C5-A7UH-01A	CESC	0.8874	NaN	0.3494	0.95	0.6126
TCGA-C5-A7UI-01A	CESC	0.7915	NaN	0.5655	0.95	0.7274
TCGA-C5-A7X3-01A	CESC	0.8025	NaN	0.4199	0.6	0.7423
TCGA-C5-A7X5-01A	CESC	0.9609	NaN	0.9416	0.8	0.9574
TCGA-C5-A7X8-01A	CESC	0.8011	NaN	0.9431	0.8	0.836
TCGA-C5-A7XC-01A	CESC	0.8113	NaN	0.6523	0.6	0.7542
TCGA-C5-A8XH-01A	CESC	0.8596	NaN	0.7269	0.8	0.7913
TCGA-C5-A8XI-01A	CESC	0.8828	NaN	0.7713	0.85	0.7913
TCGA-C5-A8XJ-01A	CESC	0.8639	NaN	0.8393	0.7	0.8257
TCGA-C5-A8XK-01A	CESC	0.9216	NaN	0.655	0.85	0.7913
TCGA-C5-A8YQ-01A	CESC	0.9169	NaN	0.7803	0.9	0.836
TCGA-C5-A8YR-01A	CESC	0.8052	NaN	0.7462	0.6	0.7365
TCGA-C5-A8YT-01A	CESC	0.8446	NaN	0.8518	0.75	0.7995
TCGA-C5-A8ZZ-01A	CESC	0.8624	NaN	0.7742	0.7	0.7913
TCGA-C5-A901-01A	CESC	0.8789	NaN	0.7789	0.7	0.836
TCGA-C5-A902-01A	CESC	0.8685	NaN	0.8329	0.8	0.8319
TCGA-C5-A905-01A	CESC	0.9631	NaN	0.2984	0.75	0.836
TCGA-C5-A907-01A	CESC	0.8817	NaN	0.6701	0.7	0.8499
TCGA-DG-A2KH-01A	CESC	0.9927	NaN	0.8857	0.8	0.9005
TCGA-DG-A2KJ-01A	CESC	0.7749	NaN	0.7103	0.8	0.7049
TCGA-DG-A2KK-01A	CESC	0.9155	NaN	0.8039	0.7	0.8043
TCGA-DG-A2KL-01A	CESC	0.748	NaN	0.6959	0.7	0.6774
TCGA-DG-A2KM-01A	CESC	0.4043	NaN	0.3411	0.9	0.2605
TCGA-DR-A0ZL-01A	CESC	0.9638	NaN	0.5208	0.43	0.9253
TCGA-DR-A0ZM-01A	CESC	0.7407	NaN	0.4731	0.55	0.6584
TCGA-DS-A0VK-01A	CESC	0.9238	NaN	0.7559	0.65	0.907
TCGA-DS-A0VL-01A	CESC	0.8885	NaN	0.721	0.75	0.8591
TCGA-DS-A0VM-01A	CESC	0.8582	NaN	0.7816	0.75	0.8179
TCGA-DS-A0VN-01A	CESC	0.6806	NaN	0.5838	0.55	0.5767
TCGA-DS-A1O9-01A	CESC	0.7224	NaN	0.555	0.7	0.6336
TCGA-DS-A1OA-01A	CESC	0.7959	NaN	0.6851	0.7	0.7019
TCGA-DS-A1OB-01A	CESC	0.8806	NaN	0.6592	0.8	0.7913
TCGA-DS-A1OC-01A	CESC	0.8765	NaN	0.7332	0.8	0.7913
TCGA-DS-A1OD-01A	CESC	0.6727	NaN	0.5801	0.8	0.566
TCGA-DS-A3LQ-01A	CESC	0.8394	NaN	0.7779	0.75	0.7925
TCGA-DS-A5RQ-01A	CESC	0.8641	NaN	0.6855	0.75	0.7913
TCGA-DS-A7WF-01A	CESC	0.9203	NaN	0.853	0.9	0.862
TCGA-DS-A7WH-01A	CESC	0.8581	NaN	0.7545	0.6	0.7466
TCGA-DS-A7WI-01A	CESC	0.9134	NaN	0.7731	0.8	0.893
TCGA-EA-A1QS-01A	CESC	0.7385	NaN	0.7595	0.6	0.6573
TCGA-EA-A1QT-01A	CESC	0.9188	NaN	0.4762	0.7	0.7019
TCGA-EA-A3HQ-01A	CESC	0.7937	NaN	0.7035	0.8	0.7303
TCGA-EA-A3HR-01A	CESC	0.9225	NaN	0.7908	0.75	0.7889
TCGA-EA-A3HS-01A	CESC	0.8793	NaN	0.8723	0.9	0.8806
TCGA-EA-A3HT-01A	CESC	0.7913	NaN	0.6804	0.85	0.7272
TCGA-EA-A3HU-01A	CESC	0.7091	NaN	0.5242	0.95	0.6155
TCGA-EA-A3QD-01A	CESC	0.5746	NaN	0.6654	0.8	0.6415
TCGA-EA-A3QE-01A	CESC	0.7391	NaN	0.4988	0.8	0.6562
TCGA-EA-A3Y4-01A	CESC	0.7234	NaN	0.4363	0.6	0.6126
TCGA-EA-A410-01A	CESC	0.881	NaN	0.5945	0.75	0.7913
TCGA-EA-A411-01A	CESC	0.81	NaN	0.5903	0.65	0.6126
TCGA-EA-A439-01A	CESC	0.8604	NaN	0.8377	0.65	0.821
TCGA-EA-A43B-01A	CESC	0.8035	NaN	0.5588	0.7	0.7437
TCGA-EA-A44S-01A	CESC	0.8494	NaN	0.6389	0.7	0.7913
TCGA-EA-A4BA-01A	CESC	0.9561	NaN	0.9366	0.6	0.9509
TCGA-EA-A50E-01A	CESC	0.7791	NaN	0.6441	0.6	0.7106
TCGA-EA-A556-01A	CESC	0.9119	NaN	0.8019	0.75	0.802
TCGA-EA-A5FO-01A	CESC	0.9915	NaN	0.8918	0.6	0.9076
TCGA-EA-A5O9-01A	CESC	0.9206	NaN	0.8647	0.9	0.8757
TCGA-EA-A5ZD-01A	CESC	0.7966	NaN	0.4773	0.6	0.7343
TCGA-EA-A5ZE-01A	CESC	0.7461	NaN	0.7729	0.7	0.6658
TCGA-EA-A5ZF-01A	CESC	0.9205	NaN	0.8636	0.9	0.8745
TCGA-EA-A6QX-01A	CESC	0.8595	NaN	0.6964	0.8	0.7019
TCGA-EA-A78R-01A	CESC	0.8194	NaN	0.6135	0.6	0.7653
TCGA-EA-A97N-01A	CESC	0.8707	NaN	0.6646	0.6	0.6407
TCGA-EK-A2GZ-01A	CESC	0.9341	NaN	0.5918	0.98	0.9211
TCGA-EK-A2H0-01A	CESC	0.9453	NaN	0.7433	0.94	0.9164
TCGA-EK-A2H1-01A	CESC	0.7654	NaN	0.5772	0.7	0.6919
TCGA-EK-A2IP-01A	CESC	0.9347	NaN	0.8004	0.85	0.836
TCGA-EK-A2IR-01A	CESC	0.9905	NaN	0.9649	0.9	0.9935
TCGA-EK-A2PG-01A	CESC	0.9763	NaN	0.7666	0.6	0.7605
TCGA-EK-A2PI-01A	CESC	0.9382	NaN	0.9291	0.68	0.9266
TCGA-EK-A2PK-01A	CESC	0.728	NaN	0.6123	0.9	0.6411
TCGA-EK-A2PL-01A	CESC	0.942	NaN	0.6109	0.8	0.7913
TCGA-EK-A2PM-01A	CESC	0.9874	NaN	0.8745	0.96	0.9342
TCGA-EK-A2R7-01A	CESC	0.8788	NaN	0.711	0.88	0.846
TCGA-EK-A2R8-01A	CESC	0.9097	NaN	0.6178	0.65	0.6573
TCGA-EK-A2R9-01A	CESC	0.7735	NaN	0.7565	0.65	0.7029
TCGA-EK-A2RA-01A	CESC	0.8606	NaN	0.6769	0.65	0.6573
TCGA-EK-A2RB-01A	CESC	0.9314	NaN	0.7682	0.92	0.8985
TCGA-EK-A2RC-01A	CESC	0.7857	NaN	0.6873	0.92	0.7195
TCGA-EK-A2RD-01A	CESC	NaN	NaN	0.5945	0.85	0.6971
TCGA-EK-A2RE-01A	CESC	0.9559	NaN	0.7649	0.7	0.7585
TCGA-EK-A2RJ-01A	CESC	0.8127	NaN	0.5555	0.7	0.7019
TCGA-EK-A2RK-01A	CESC	0.8772	NaN	0.7678	0.7	0.7618
TCGA-EK-A2RL-01A	CESC	0.9655	NaN	0.9434	0.7	0.9637
TCGA-EK-A2RM-01A	CESC	0.8933	NaN	0.9199	0.95	0.9253
TCGA-EK-A2RN-01A	CESC	0.8321	NaN	0.6202	0.98	0.7824
TCGA-EK-A2RO-01A	CESC	0.8676	NaN	0.8662	0.65	0.8307
TCGA-EK-A3GJ-01A	CESC	0.8311	NaN	0.8027	0.85	0.8029
TCGA-EK-A3GK-01A	CESC	0.9572	NaN	0.8472	0.96	0.9038
TCGA-EK-A3GM-01A	CESC	0.975	NaN	0.8983	0.97	0.9342
TCGA-EK-A3GN-01A	CESC	0.985	NaN	0.7836	0.6	0.9432
TCGA-EX-A1H5-01A	CESC	0.9453	NaN	0.8744	0.6	0.8871
TCGA-EX-A1H6-01B	CESC	0.9355	NaN	0.9066	0.8	0.9229
TCGA-EX-A3L1-01A	CESC	0.8307	NaN	0.4427	0.6	0.7806
TCGA-EX-A449-01A	CESC	0.9758	NaN	0.9178	0.8	0.9382
TCGA-EX-A69L-01A	CESC	0.7161	NaN	0.538	0.7	0.6249
TCGA-EX-A69M-01A	CESC	0.8339	NaN	0.7877	0.75	0.785
TCGA-EX-A8YF-01A	CESC	0.8438	NaN	0.6554	0.8	0.6298
TCGA-FU-A23K-01A	CESC	0.7949	NaN	0.7018	0.8	0.732
TCGA-FU-A23L-01A	CESC	0.8349	NaN	0.6527	0.9	0.7863
TCGA-FU-A2QG-01A	CESC	0.9496	NaN	0.5626	0.7	0.7019
TCGA-FU-A3EO-01A	CESC	0.8827	NaN	0.9382	0.6	0.8512
TCGA-FU-A3HY-01A	CESC	0.97	NaN	0.6281	0.75	0.7913
TCGA-FU-A3HZ-01A	CESC	0.9366	NaN	0.611	0.8	0.6126
TCGA-FU-A3NI-01A	CESC	0.8774	NaN	0.8532	0.8	0.8441
TCGA-FU-A3TQ-01A	CESC	0.8694	NaN	0.6992	0.6	0.6813
TCGA-FU-A3TX-01A	CESC	0.8888	NaN	0.7951	0.7	0.794
TCGA-FU-A3WB-01A	CESC	0.951	NaN	0.9784	0.75	0.9439
TCGA-FU-A3YQ-01A	CESC	0.7135	NaN	0.5137	0.6	0.6126
TCGA-FU-A40J-01A	CESC	0.8809	NaN	0.7711	0.75	0.7658
TCGA-FU-A57G-01A	CESC	0.8441	NaN	0.8272	0.75	0.7988
TCGA-FU-A5XV-01A	CESC	0.9222	NaN	0.6217	0.9	0.6126
TCGA-FU-A770-01A	CESC	0.9434	NaN	0.6504	0.8	0.624
TCGA-GH-A9DA-01A	CESC	0.8599	NaN	0.7604	0.7	0.7532
TCGA-HG-A2PA-01A	CESC	0.8595	NaN	0.7413	0.9	0.7307
TCGA-HG-A9SC-01A	CESC	NaN	NaN	NaN	0.7	NaN
TCGA-HM-A3JJ-01A	CESC	0.7819	NaN	0.6134	0.6	0.7144
TCGA-HM-A3JK-01A	CESC	0.7204	NaN	0.7654	0.65	0.7591
TCGA-HM-A4S6-01A	CESC	0.758	NaN	0.5352	0.75	0.6126
TCGA-HM-A6W2-01A	CESC	0.8837	NaN	0.769	0.8	NaN
TCGA-HM-A6W2-06A	CESC	0.9837	NaN	0.8118	0.6	0.7913
TCGA-IR-A3L7-01A	CESC	0.9646	NaN	0.8362	0.6	0.8422
TCGA-IR-A3LA-01A	CESC	0.9119	NaN	0.7732	0.8	0.7683
TCGA-IR-A3LB-01A	CESC	0.8416	NaN	0.901	0.9	0.7955
TCGA-IR-A3LC-01A	CESC	0.9047	NaN	0.8207	0.85	0.8806
TCGA-IR-A3LF-01A	CESC	0.9028	NaN	0.9134	0.6	0.8784
TCGA-IR-A3LH-01A	CESC	0.5391	NaN	0.6035	0.95	0.5688
TCGA-IR-A3LI-01A	CESC	0.9923	NaN	0.9771	0.95	1
TCGA-IR-A3LK-01A	CESC	0.9007	NaN	0.6216	0.9	0.8756
TCGA-IR-A3LL-01A	CESC	0.727	NaN	0.5838	0.9	0.6398
TCGA-JW-A5VG-01A	CESC	0.8808	NaN	0.6125	0.95	0.8486
TCGA-JW-A5VH-01A	CESC	0.9656	NaN	0.6603	0.9	0.6355
TCGA-JW-A5VI-01A	CESC	0.8328	NaN	0.6398	0.9	0.7019
TCGA-JW-A5VJ-01A	CESC	0.9328	NaN	0.6619	0.9	0.8806
TCGA-JW-A5VK-01A	CESC	0.9695	NaN	0.879	0.9	0.8926
TCGA-JW-A5VL-01A	CESC	0.8333	NaN	0.5911	0.9	0.7841
TCGA-JW-A69B-01A	CESC	0.8727	NaN	0.8124	0.8	0.8143
TCGA-JW-A852-01A	CESC	0.9227	NaN	0.8249	0.9	0.9055
TCGA-JW-AAVH-01A	CESC	0.9653	NaN	0.4286	0.85	0.7913
TCGA-JX-A3PZ-01A	CESC	0.7846	NaN	0.7494	0.9	0.718
TCGA-JX-A3Q0-01A	CESC	0.8454	NaN	0.4855	0.7	0.4302
TCGA-JX-A3Q8-01A	CESC	0.901	NaN	0.8762	0.9	0.876
TCGA-JX-A5QV-01A	CESC	0.9031	NaN	0.6904	0.6	0.879
TCGA-LP-A4AU-01A	CESC	0.8835	NaN	0.5186	0.8	0.7913
TCGA-LP-A4AV-01A	CESC	0.7249	NaN	0.7145	0.8	0.6992
TCGA-LP-A4AW-01A	CESC	0.8351	NaN	0.5913	0.8	0.7866
TCGA-LP-A4AX-01A	CESC	0.7282	NaN	0.5504	0.8	0.6414
TCGA-LP-A5U2-01A	CESC	0.9423	NaN	0.8177	0.8	0.8806
TCGA-LP-A5U3-01A	CESC	0.8943	NaN	0.7467	0.7	0.867
TCGA-LP-A7HU-01A	CESC	0.8415	NaN	0.7606	0.65	0.7953
TCGA-MA-AA3W-01A	CESC	0.7537	NaN	0.4631	0.7	0.676
TCGA-MA-AA3X-01A	CESC	0.7854	NaN	NaN	0.8	0.7105
TCGA-MA-AA3Y-01A	CESC	0.7606	NaN	0.5181	0.6	0.6855
TCGA-MA-AA3Z-01A	CESC	0.8979	NaN	0.6659	0.8	0.7913
TCGA-MA-AA41-01A	CESC	0.9241	NaN	0.723	0.75	0.7092
TCGA-MA-AA42-01A	CESC	0.6233	NaN	0.602	0.75	0.5671
TCGA-MA-AA43-01A	CESC	0.8786	NaN	NaN	0.8	0.8185
TCGA-MU-A51Y-01A	CESC	0.7182	NaN	0.6443	0.8	0.6278
TCGA-MU-A5YI-01A	CESC	0.7683	NaN	0.8262	0.7	0.7466
TCGA-MU-A8JM-01A	CESC	0.8739	NaN	0.7164	0.7	0.7015
TCGA-MY-A5BD-01A	CESC	0.9705	NaN	0.9335	0.9	0.9567
TCGA-MY-A5BE-01A	CESC	0.515	NaN	0.4374	0.8	0.3736
TCGA-MY-A5BF-01A	CESC	0.8559	NaN	0.8269	0.8	0.8149
TCGA-MY-A913-01A	CESC	0.8626	NaN	0.7048	0.7	0.7019
TCGA-PN-A8M9-01A	CESC	NaN	NaN	NaN	0.6	NaN
TCGA-PN-A8MA-01A	CESC	0.876	NaN	0.7538	0.8	0.7455
TCGA-Q1-A5R1-01A	CESC	0.9463	NaN	0.8214	0.75	0.8806
TCGA-Q1-A5R2-01A	CESC	0.7917	NaN	0.7162	0.8	0.7277
TCGA-Q1-A5R3-01A	CESC	0.8815	NaN	0.6336	0.8	0.6126
TCGA-Q1-A6DT-01A	CESC	0.9398	NaN	0.7197	0.8	0.7054
TCGA-Q1-A6DV-01A	CESC	0.9659	NaN	0.7418	0.6	0.7314
TCGA-Q1-A6DW-01A	CESC	0.9053	NaN	0.7831	0.6	0.7799
TCGA-Q1-A73O-01A	CESC	0.8637	NaN	0.6425	0.7	0.7913
TCGA-Q1-A73P-01A	CESC	0.8995	NaN	0.8493	0.7	0.8577
TCGA-Q1-A73Q-01A	CESC	0.9532	NaN	0.8377	0.7	0.844
TCGA-Q1-A73R-01A	CESC	0.9495	NaN	0.8715	0.6	0.8838
TCGA-Q1-A73S-01A	CESC	0.9754	NaN	0.8314	0.8	0.8366
TCGA-R2-A69V-01A	CESC	0.5152	NaN	0.4214	0.6	0.3548
TCGA-RA-A741-01A	CESC	0.8077	NaN	0.6568	0.85	0.7494
TCGA-UC-A7PD-01A	CESC	0.9282	NaN	0.6885	0.85	0.6687
TCGA-UC-A7PF-01A	CESC	0.7334	NaN	0.6511	0.6	0.6484
TCGA-UC-A7PG-01A	CESC	0.907	NaN	NaN	0.6	NaN
TCGA-UC-A7PG-06A	CESC	0.8179	NaN	NaN	0.8	0.7773
TCGA-UC-A7PI-01A	CESC	0.9671	NaN	NaN	0.65	0.8785
TCGA-VS-A8EB-01A	CESC	0.8856	NaN	0.8726	0.8	0.8551
TCGA-VS-A8EC-01A	CESC	0.9982	NaN	0.8584	0.8	0.9253
TCGA-VS-A8EG-01A	CESC	0.9579	NaN	0.798	0.8	0.7974
TCGA-VS-A8EH-01A	CESC	0.9632	NaN	0.8792	0.85	0.8928
TCGA-VS-A8EI-01A	CESC	0.84	NaN	0.5678	0.6	0.7019
TCGA-VS-A8EJ-01A	CESC	0.9378	NaN	0.9324	0.7	0.9261
TCGA-VS-A8EK-01A	CESC	0.9434	NaN	0.7042	0.6	0.7466
TCGA-VS-A8EL-01A	CESC	0.7233	NaN	0.5777	0.8	0.6348
TCGA-VS-A8Q8-01A	CESC	0.8266	NaN	0.709	0.7	0.775
TCGA-VS-A8Q9-01A	CESC	0.9497	NaN	0.7557	0.8	0.7477
TCGA-VS-A8QA-01A	CESC	0.9665	NaN	0.8672	0.7	0.8787
TCGA-VS-A8QC-01A	CESC	0.8814	NaN	0.7485	0.7	0.7392
TCGA-VS-A8QF-01A	CESC	0.8492	NaN	0.6489	0.8	0.7019
TCGA-VS-A8QH-01A	CESC	0.9591	NaN	0.6471	0.9	0.6201
TCGA-VS-A8QM-01A	CESC	0.6683	NaN	0.5565	0.6	0.5601
TCGA-VS-A94W-01A	CESC	0.7744	NaN	0.6799	0.8	0.7019
TCGA-VS-A94X-01A	CESC	0.9396	NaN	0.6282	0.7	0.6126
TCGA-VS-A94Y-01A	CESC	0.8721	NaN	0.7369	0.8	0.836
TCGA-VS-A94Z-01A	CESC	0.6958	NaN	0.3891	0.8	0.5975
TCGA-VS-A950-01A	CESC	0.9112	NaN	NaN	0.7	0.8853
TCGA-VS-A952-01A	CESC	0.9677	NaN	0.9117	0.7	0.931
TCGA-VS-A953-01A	CESC	0.9414	NaN	0.8762	0.8	0.8893
TCGA-VS-A954-01A	CESC	0.9	NaN	0.8409	0.9	0.8477
TCGA-VS-A957-01A	CESC	0.9791	NaN	NaN	0.9	0.842
TCGA-VS-A958-01A	CESC	0.7404	NaN	NaN	0.9	0.7246
TCGA-VS-A959-01A	CESC	0.8583	NaN	NaN	0.6	0.8047
TCGA-VS-A9U5-01A	CESC	0.8906	NaN	NaN	0.6	0.7372
TCGA-VS-A9U6-01A	CESC	0.8594	NaN	NaN	0.8	0.8054
TCGA-VS-A9U7-01A	CESC	0.8304	NaN	NaN	0.9	0.4283
TCGA-VS-A9UA-01A	CESC	NaN	NaN	NaN	0.6	NaN
TCGA-VS-A9UB-01A	CESC	0.7571	NaN	NaN	0.7	0.6913
TCGA-VS-A9UC-01A	CESC	0.8256	NaN	NaN	0.9	0.8271
TCGA-VS-A9UD-01A	CESC	0.7549	NaN	NaN	0.8	0.7791
TCGA-VS-A9UH-01A	CESC	0.6039	NaN	NaN	0.9	0.5426
TCGA-VS-A9UI-01A	CESC	0.885	NaN	NaN	0.6	0.7335
TCGA-VS-A9UJ-01A	CESC	0.9858	NaN	NaN	0.8	0.8912
TCGA-VS-A9UL-01A	CESC	0.9975	NaN	NaN	0.8	0.9403
TCGA-VS-A9UM-01A	CESC	0.7779	NaN	NaN	0.75	0.6607
TCGA-VS-A9UO-01A	CESC	0.9849	NaN	NaN	0.7	0.8459
TCGA-VS-A9UP-01A	CESC	0.9856	NaN	NaN	0.7	0.9358
TCGA-VS-A9UQ-01A	CESC	0.9207	NaN	NaN	0.7	0.8471
TCGA-VS-A9UR-01A	CESC	0.9642	NaN	NaN	0.8	0.9212
TCGA-VS-A9UT-01A	CESC	0.6021	NaN	NaN	0.8	0.5414
TCGA-VS-A9UU-01A	CESC	0.9541	NaN	NaN	0.6	0.8698
TCGA-VS-A9UV-01A	CESC	0.9512	NaN	NaN	0.7	0.8678
TCGA-VS-A9UY-01A	CESC	0.8797	NaN	NaN	0.8	0.7969
TCGA-VS-A9UZ-01A	CESC	0.9245	NaN	NaN	0.6	0.8049
TCGA-VS-A9V0-01A	CESC	0.9785	NaN	NaN	0.65	0.8416
TCGA-VS-A9V1-01A	CESC	0.95	NaN	NaN	0.6	0.8223
TCGA-VS-A9V2-01A	CESC	0.8276	NaN	NaN	0.8	0.7838
TCGA-VS-A9V3-01A	CESC	0.8613	NaN	NaN	0.8	0.8067
TCGA-VS-A9V4-01A	CESC	0.9719	NaN	NaN	0.6	0.7925
TCGA-VS-A9V5-01A	CESC	0.9547	NaN	NaN	0.7	0.8255
TCGA-VS-AA62-01A	CESC	0.7387	NaN	NaN	0.75	0.7235
TCGA-WL-A834-01A	CESC	0.9403	NaN	0.7898	0.8	0.7877
TCGA-XS-A8TJ-01A	CESC	0.8558	NaN	0.5671	0.7	0.7019
TCGA-ZJ-A8QO-01A	CESC	0.753	NaN	0.7071	0.8	0.6906
TCGA-ZJ-A8QQ-01A	CESC	0.9355	NaN	0.7467	0.8	0.7371
TCGA-ZJ-A8QR-01A	CESC	0.9299	NaN	0.6225	0.8	0.7019
TCGA-ZJ-AAX4-01A	CESC	0.7676	NaN	NaN	0.7	0.6538
TCGA-ZJ-AAX8-01A	CESC	0.7279	NaN	NaN	0.7	0.6492
TCGA-ZJ-AAXA-01A	CESC	0.9301	NaN	NaN	0.9	0.7641
TCGA-ZJ-AAXB-01A	CESC	0.9365	NaN	NaN	0.85	0.8578
TCGA-ZJ-AAXD-01A	CESC	0.894	NaN	NaN	0.7	0.8289
TCGA-ZJ-AAXF-01A	CESC	0.755	NaN	NaN	0.8	0.6452
TCGA-ZJ-AAXI-01A	CESC	0.9464	NaN	NaN	0.9	0.8198
TCGA-ZJ-AAXJ-01A	CESC	0.9298	NaN	NaN	0.6	0.8309
TCGA-ZJ-AAXN-01A	CESC	0.8519	NaN	NaN	0.95	0.7556
TCGA-ZJ-AAXT-01A	CESC	0.917	NaN	NaN	0.9	0.7998
TCGA-ZJ-AAXU-01A	CESC	0.8415	NaN	NaN	0.95	0.838
TCGA-ZJ-AB0H-01A	CESC	0.7472	NaN	NaN	0.95	0.7516
TCGA-ZJ-AB0I-01A	CESC	0.9006	NaN	NaN	0.95	0.7887
TCGA-ZX-AA5X-01A	CESC	0.6801	NaN	NaN	0.6	0.6837
TCGA-3L-AA1B-01A	COAD	0.9025	NaN	0.6238	0.7	0.7913
TCGA-4N-A93T-01A	COAD	0.9752	NaN	0.7915	0.75	0.7898
TCGA-4T-AA8H-01A	COAD	0.9865	NaN	NaN	0.6	0.8917
TCGA-5M-AAT4-01A	COAD	0.972	NaN	NaN	0.7	0.8372
TCGA-5M-AAT5-01A	COAD	0.9752	NaN	NaN	0.75	0.817
TCGA-5M-AAT6-01A	COAD	0.7275	NaN	NaN	0.8	0.6712
TCGA-5M-AATA-01A	COAD	0.9035	NaN	NaN	0.6	0.8795
TCGA-5M-AATE-01A	COAD	0.9495	NaN	NaN	0.8	0.8443
TCGA-A6-2670-01A	COAD	NaN	0.67	NaN	0.8	0.7612
TCGA-A6-2671-01A	COAD	NaN	0.73	0.8338	0.75	0.8394
TCGA-A6-2672-01A	COAD	NaN	0.59	NaN	0.8	0.6965
TCGA-A6-2674-01A	COAD	NaN	0.25	NaN	0.825	0.551
TCGA-A6-2674-01B	COAD	NaN	NaN	NaN	0.665	NaN
TCGA-A6-2675-01A	COAD	0.7547	0.42	0.7337	0.4333	0.6193
TCGA-A6-2676-01A	COAD	NaN	0.69	NaN	0.9	0.8171
TCGA-A6-2677-01A	COAD	NaN	0.93	0.8742	0.85	0.8869
TCGA-A6-2677-01B	COAD	NaN	NaN	0.8229	0.8	0.809
TCGA-A6-2678-01A	COAD	NaN	0.8	NaN	0.8	0.767
TCGA-A6-2679-01A	COAD	NaN	0.48	0.6493	0.7	0.6226
TCGA-A6-2680-01A	COAD	NaN	0.58	0.7741	0.7	0.769
TCGA-A6-2681-01A	COAD	NaN	0.56	0.7013	0.725	0.6939
TCGA-A6-2682-01A	COAD	0.8396	NaN	0.6202	0.725	0.7927
TCGA-A6-2683-01A	COAD	NaN	0.84	NaN	0.9	0.786
TCGA-A6-2684-01A	COAD	0.7705	0.64	0.713	0.7058	0.725	0.7116
TCGA-A6-2684-01C	COAD	NaN	NaN	0.7197	0.825	0.7483
TCGA-A6-2685-01A	COAD	0.7011	0.36	0.682	0.725	0.6328
TCGA-A6-2686-01A	COAD	0.7057	0.55	0.6745	0.75	0.6683
TCGA-A6-3807-01A	COAD	NaN	0.52	NaN	0.7	0.679
TCGA-A6-3808-01A	COAD	NaN	NaN	NaN	0.75	0.7019
TCGA-A6-3809-01A	COAD	NaN	NaN	0.6272	0.8	0.6996
TCGA-A6-3809-01B	COAD	NaN	NaN	0.6428	0.55	0.6584
TCGA-A6-3810-01A	COAD	NaN	0.62	0.7654	0.75	0.759
TCGA-A6-3810-01B	COAD	NaN	NaN	0.7534	0.65	0.7514
TCGA-A6-4105-01A	COAD	0.7925	0.59	0.7825	0.65	0.7533
TCGA-A6-4107-01A	COAD	NaN	0.64	0.831	0.725	0.7697
TCGA-A6-5656-01A	COAD	0.9606	0.81	0.8236	0.8022	0.7	0.8792
TCGA-A6-5656-01B	COAD	NaN	NaN	0.7234	0.625	0.7282
TCGA-A6-5657-01A	COAD	0.8241	0.31	0.564	0.65	0.647
TCGA-A6-5659-01A	COAD	0.9207	0.75	0.7853	0.7587	0.8	0.8282
TCGA-A6-5659-01B	COAD	NaN	NaN	0.7905	0.825	0.8123
TCGA-A6-5660-01A	COAD	0.8908	NaN	0.8516	0.85	0.8604
TCGA-A6-5661-01A	COAD	0.9133	0.66	0.7708	0.72	0.7771
TCGA-A6-5661-01B	COAD	NaN	NaN	0.6799	NaN	NaN
TCGA-A6-5662-01A	COAD	0.9315	0.95	0.9674	0.85	0.9569
TCGA-A6-5664-01A	COAD	0.7481	0.39	0.6443	0.7	0.6426
TCGA-A6-5665-01A	COAD	0.9417	0.72	0.8376	0.75	0.8448
TCGA-A6-5665-01B	COAD	NaN	NaN	0.7794	NaN	NaN
TCGA-A6-5666-01A	COAD	0.9678	0.92	0.7349	0.8	0.8924
TCGA-A6-5667-01A	COAD	0.9105	0.68	0.8568	0.6	0.8666
TCGA-A6-6137-01A	COAD	0.8932	0.3	0.7052	0.725	0.6883
TCGA-A6-6138-01A	COAD	0.7306	0.62	0.6837	0.7	0.7069
TCGA-A6-6140-01A	COAD	0.9463	0.81	0.8337	0.775	0.8851
TCGA-A6-6141-01A	COAD	0.866	NaN	0.6421	0.625	0.7243
TCGA-A6-6142-01A	COAD	0.7844	0.45	0.6622	0.775	0.6378
TCGA-A6-6648-01A	COAD	0.9529	0.46	0.8242	0.725	0.7204
TCGA-A6-6649-01A	COAD	0.8365	0.42	0.7881	0.715	0.7857
TCGA-A6-6650-01A	COAD	0.9562	0.81	0.8552	0.8227	0.775	0.8978
TCGA-A6-6650-01B	COAD	NaN	NaN	0.7804	0.92	0.7393
TCGA-A6-6651-01A	COAD	0.6086	0.38	0.7055	0.6	0.606
[truncated: 7,367 more rows]
