# Supplementary material for: Systematic pan-cancer analysis of tumour purity
Source: Nat Commun. 2015 Dec 4;6:8971. doi: 10.1038/ncomms9971 (PMC4671203; doi:10.1038/ncomms9971)
Supplement: Supplementary Data 2 — Clinical features association with tumor purity.For each binary or categorical clinical feature we use one-way analysis of variance (ANOVA) to calculate p-values of purity (CPE) in each category. For continuous clinical features we calculate p-value of the Spearman correlation. We repeated these analyses for each of the five purity methods. False discovery rate of 1% was chosen as a threshold for significance. [file ncomms9971-s3.xlsx]

## Sheet: Supp Data 2
Supplementary Data 2: Clinical features association with tumor purity.
For each binary or categorical clinical feature we use one-way analysis of variance (ANOVA) to calculate p-values of purity (CPE) in each category. For continuous clinical features we calculate p-value of the Spearman correlation. We repeated these¬¬ analyses for each of the five purity methods. False discovery rate of 1% was chosen as a threshold for significance.
	ACC	BLCA	BRCA	CESC	COAD	GBM	HNSC	KICH	KIRC	KIRP	LGG	LIHC	LUAD	LUSC	OV	PRAD	READ	SKCM	THCA	UCEC	UCS	Count	p<0.05	q<0.01
icd o 3 histology		0.072306	4.2792e-07	8.9423e-06	0.0054061		0.0097978		0.67892		1.86e-11	0.62355	0.65876	0.058407		0.034428		0.29978	1.8445e-05	0.54978	0.91631	15	7	4
histological type			1.3333e-05	1.2296e-05		0.00036702						0.60102	0.36342	0.0091611					3.0245e-05	0.76489	0.98305	9	5	3
neoplasm histologic grade		0.035933		0.093051			0.96154		5.388e-10		0.00011945	0.13629			0.95022					0.37355		8	3	2
breast carcinoma estrogen receptor status			1.6772e-08																			1	1	1
breslow depth value																		2.6932e-05				1	1	1
ldh1 mutation found											2.0205e-05											1	1	1
patient personal medical history thyroid gland disorder name																			4.7795e-05			1	1	1
primary pattern																0.0001475						1	1	1
tumor location											9.9675e-05											1	1	1
icd 10		0.00071941		0.033	0.37144		0.012465		0.67892		0.051548		0.26057	0.036658		0.014058	0.88286	0.00046822			0.94825	12	6	0
person neoplasm cancer status	0.0099483	0.48702	0.54107	0.017973	0.041047	0.60852	0.21781	0.56406	0.0876	0.88822	0.10682	0.29096	0.025035	0.55339	0.49148	0.1413	0.10824	0.011037	0.93972	0.56894	0.71487	21	5	0
pathologic stage	0.13837	0.080028	0.15687		0.037964		0.11638	0.1138	0.00045983	0.34137		0.44781	0.0134	0.5145			0.34423	0.0018521	0.0022278			14	5	0
age at initial pathologic diagnosis	0.48713	0.024586	0.0024015	0.87893	0.29676	0.16891	0.18119	0.49684	0.67692	0.61426	0.36832	0.38636	0.10089	0.0072779	0.45108	0.022635	0.52189	0.065421	0.7425	0.22391	0.1901	21	4	0
days to birth	0.47029	0.026433	0.0017434	0.81354	0.34134	0.16809	0.19026	0.50238	0.69016	0.68325	0.37197	0.59579	0.15498	0.0066583	0.53653	0.04654	0.51822	0.079576	0.74482	0.19581	0.19623	21	4	0
gender	0.47941	0.27018	0.28936		0.31685	0.04072	0.0017883	0.43858	0.2839	0.96614	0.95216	0.56192	0.010145	0.0078425			0.29394	0.11728	0.75382			16	4	0
pathologic M		0.0090764	0.55012	0.028055	0.087772		0.0077674	0.82724	0.16417	0.63957		0.23254	0.05014	0.61064			0.97695	0.82402	0.0053271			14	4	0
radiation therapy	0.30554	0.78303	0.98274	0.6104		0.6196	0.49693				0.0024254		0.44576	0.73942		0.0023901		0.012596	0.10294	0.14878	0.90822	14	3	0
icd o 3 site		0.33074	0.61176	0.65309	0.3334	0.43128	0.046375				0.067381		0.14744	0.076342	0.034495		0.88286	0.00057148			0.38986	13	3	0
primary therapy outcome success	0.013964	0.77258		0.74804			0.57048			0.098317	0.013472		0.97178	0.047321		0.74831					0.96172	10	3	0
kras gene analysis performed					0.0096145								0.038829	0.12321			0.0050208					4	3	0
pathologic N	0.11633	0.16534	0.22815	0.081259	0.41499		0.21654	0.8319	0.034575	0.56906		0.28991	0.63629	0.12686		0.76111	0.77009	0.37133	0.00021854			16	2	0
pathologic T	0.31491	0.15686	0.10912	0.43471	0.46689		0.020259	0.15146	0.0014326	0.68394		0.14887	0.078755	0.74673		0.28922	0.49312	0.058799	0.34314			16	2	0
postoperative rx tx	0.019261	0.40068	0.1273	0.30668	0.86283	0.53547	0.047331					0.37815						0.37254	0.17864	0.26615	0.8109	12	2	0
eastern cancer oncology group		0.1633		0.87092		0.34307			0.057823	0.11962	0.0020536	0.33015	0.62497	0.0052691	0.5532							10	2	0
anatomic neoplasm subdivision		0.05302	0.33145		0.030521		0.00077489						0.80776	0.32742	0.97481		0.67997					8	2	0
karnofsky performance score		0.057642				0.8802			0.9414	0.0081466	0.035752		0.67233	0.8401	0.90151							8	2	0
laterality	0.40765						0.026953	0.27263	0.5057	0.11698	0.11892					0.034305						7	2	0
race		0.13581	0.62667	0.30416	0.55381	0.070106	0.51889		0.2741	0.67911	0.18225	0.0051221	0.14093	0.061433	0.12052	0.61965	0.9543	0.30731	0.43327	0.05838	0.45269	19	1	0
new tumor event after initial treatment	0.22031	0.48811	0.2976	0.15918	0.29189		0.19643	0.78551		0.56665	0.007834	0.7724	0.18633	0.47355		0.58616		0.11071	0.83817	0.73601	0.81515	17	1	0
residual tumor	0.54178				0.010933							0.38334	0.24453	0.21189	0.083438	0.35956	0.9251		0.76628	0.2826	0.88755	11	1	0
number of lymphnodes positive by he	0.38898	0.77715	0.8825	0.47107	0.29679		0.97503									0.69209	0.95769		0.011709			9	1	0
history of neoadjuvant treatment		0.65231	0.53953			0.010306	0.47184		0.24803					0.85439				0.10251				7	1	0
tobacco smoking history		0.41909		0.94199			0.0066954		0.21318	0.71179			0.11416	0.1864								7	1	0
lymphatic invasion					0.22141										0.00038173		0.23195					3	1	0
perineural invasion present					0.03888		0.41839										0.97375					3	1	0
venous invasion					0.32639										0.0068468		0.7244					3	1	0
colon polyps present					0.043258												0.91693					2	1	0
diabetes																				0.67289	0.013292	2	1	0
dlco predictive percent													0.036153	0.60118								2	1	0
lactate dehydrogenase result									0.03657	0.26179												2	1	0
margin status			0.27011				0.015257															2	1	0
preg cies																				0.016813	0.21991	2	1	0
agent total dose count				0.034281																		1	1	0
breast carcinoma immunohistochemistry er pos finding scale			0.048597																			1	1	0
breast carcinoma progesterone receptor status			0.0012407																			1	1	0
cancer diagnosis cancer type icd9 text name		0.0056655																				1	1	0
chemical exposure text		0.0046776																				1	1	0
cytokeratin immunohistochemistry staining method micrometastasis indicator			0.0037504																			1	1	0
diagnosis subtype		0.0038376																				1	1	0
er level cell percentage category			0.012902																			1	1	0
first presenting symptom longest duration											0.043088											1	1	0
gleason score																0.015576						1	1	0
her2 immunohistochemistry level result			0.0074803																			1	1	0
her2 neu chromosone 17 signal ratio value			0.024344																			1	1	0
history hepato carcinoma risk factor												0.039083										1	1	0
lab proc her2 neu immunohistochemistry receptor status			0.016983																			1	1	0
laboratory procedure albumin result upper limit of normal value												0.011537										1	1	0
laboratory procedure international normalization ratio result upper limit of normal value												0.046645										1	1	0
liver fibrosis ishak score category												0.044798										1	1	0
malig t neoplasm mitotic count rate																		0.017011				1	1	0
melanoma ulceration indicator																		0.029377				1	1	0
mitoses count	0.001957																					1	1	0
mitotane therapy	0.010245																					1	1	0
mitotic rate	0.043304																					1	1	0
neoplasm depth																			0.027286			1	1	0
neoplasm length																			0.044135			1	1	0
occupation primary job		0.02772																				1	1	0
pgr detection method text			0.043003																			1	1	0
primary neoplasm melanoma dx																		0.0016514				1	1	0
surgical procedure purpose other text			0.018174																			1	1	0
tumor residual disease															0.0069913							1	1	0
tumor type										0.00070993												1	1	0
prior dx	0.11697	0.46337	0.16746	0.24322	0.79448		0.85309	0.90693	0.96723	0.80218	0.31716	0.47307	0.55914	0.53981		0.91241	0.69198	0.62003	0.083779	0.54976	0.38331	19	0	0
ethnicity	0.82795	0.51531	0.3642	0.24849		0.57646	0.74997		0.39263	0.85	0.4484	0.89088	0.2888	0.13161	0.65428			0.38149	0.81401	0.74021		16	0	0
height		0.52148		0.68578	0.088131					0.99809		0.083611					0.73535	0.67401		0.30356	0.11419	9	0	0
weight		0.86583		0.31513	0.53642					0.68903		0.054927					0.21119	0.21133		0.81323	0.98495	9	0	0
initial pathologic diagnosis method		0.12119	0.15169	0.242		0.88352									0.41238	0.177				0.53421	0.69314	8	0	0
performance status scale timing				0.66417		0.088758			0.28795	0.31262	0.31376		0.63951	0.15824	0.57926							8	0	0
number pack years smoked		0.16839		0.27952			0.12935			0.49294			0.68133	0.5758								6	0	0
targeted molecular therapy				0.99012				0.46115			0.3205		0.55179	0.27774		0.094777						6	0	0
clinical M	0.72735						0.40018	0.16882	0.48234	0.16531												5	0	0
clinical stage				0.44262			0.37877								0.14142					0.62795	0.33536	5	0	0
clinical T		0.10482					0.11441			0.67488						0.82993						4	0	0
number of lymphnodes positive by ihc			0.92419	0.55294	0.41667		0.062541															4	0	0
birth control pill history usage category				0.096936																0.57516	0.57792	3	0	0
hemoglobin result								0.42818	0.72751	0.36261												3	0	0
menopause status			0.089806	0.76757																0.55833		3	0	0
number of lymphnodes positive								0.78882	0.35951	0.43891												3	0	0
serum calcium result								0.37144	0.57762	0.61661												3	0	0
white cell count result								0.37826	0.97526	0.28786												3	0	0
age began smoking in years		0.085737		0.22787																		2	0	0
aln pos light micro																				0.94156	0.23603	2	0	0
circumferential resection margin					0.82844												0.53964					2	0	0
clinical N							0.71168			0.48306												2	0	0
history of colon polyps					0.060753												0.89397					2	0	0
hypertension																				0.3518	0.059046	2	0	0
kras mutation found					0.097316								0.62539									2	0	0
location in lung parenchyma													0.49545	0.86312								2	0	0
loss expression of mismatch repair proteins by ihc					0.73376												0.84213					2	0	0
lymphovascular invasion present		0.12339					0.21127															2	0	0
non nodal tumor deposits					0.79538												0.6494					2	0	0
number of first degree relatives with cancer diagnosis					0.78431												0.29259					2	0	0
number of loci tested					0.3418												0.49039					2	0	0
pct tumor invasion																				0.74366	0.10833	2	0	0
peritoneal wash																				0.1052	0.16417	2	0	0
platelet qualitative result									0.51825	0.85301												2	0	0
pln pos ihc																				0.361	0.54007	2	0	0
pln pos light micro																				0.28795	0.94426	2	0	0
post bronchodilator fev1 fvc percent													0.50161	0.87318								2	0	0
post bronchodilator fev1 percent													0.59919	0.98062								2	0	0
post surgical procedure assessment thyroid gland carcinoma status	0.58766																		0.94653			2	0	0
pre bronchodilator fev1 fvc percent													0.61641	0.27333								2	0	0
pre bronchodilator fev1 percent													0.33406	0.3925								2	0	0
preoperative pretreatment cea level					0.14475												0.99699					2	0	0
pulmonary function test performed													0.30807	0.13831								2	0	0
surgical approach																				0.33825	0.42908	2	0	0
total aor lnr																				0.28901	0.55631	2	0	0
total aor-lnp																				0.94285	0.18776	2	0	0
total pelv lnp																				0.6121	0.71633	2	0	0
total pelv lnr																				0.97142	0.46083	2	0	0
ablation embolization tx adjuvant												0.77472										1	0	0
adjacent hepatic tissue inflammation extent type												0.23734										1	0	0
alcohol history documented							0.67043															1	0	0
aln pos ihc																				0.66162		1	0	0
amount of alcohol consumption per day							0.37274															1	0	0
animal insect allergy history											0.33941											1	0	0
asthma history											0.76772											1	0	0
atypical mitotic figures	0.17831																					1	0	0
biochemical recurrence																0.57425						1	0	0
bladder carcinoma extracapsular extension status		0.24075																				1	0	0
bone scan results																0.13621						1	0	0
brachytherapy first reference point administered total dose				0.44938																		1	0	0
brachytherapy method type				0.1406																		1	0	0
breast carcinoma immunohistochemistry pos cell score			0.46731																			1	0	0
breast carcinoma primary surgical procedure name			0.25274																			1	0	0
breast carcinoma surgical procedure name			0.078013																			1	0	0
cancer diagnosis first degree relative number												0.67933										1	0	0
cervical carcinoma corpus uteri involvement indicator				0.25846																		1	0	0
cervical neoplasm pathologic margin involved text				0.4982																		1	0	0
cervical neoplasm pathologic margin involved type				0.10725																		1	0	0
chemotherapy negation radiation therapy concurrent not administered reason				0.18061																		1	0	0
chemotherapy regimen type				0.54058																		1	0	0
child pugh classification grade												0.19419										1	0	0
complete response observed		0.38375																				1	0	0
ct scan findings	0.32663																					1	0	0
cytoplasm presence less than equal 25 percent	0.77234																					1	0	0
diagnostic ct abd pelvis result																0.15259						1	0	0
diagnostic ct result outcome				0.15976																		1	0	0
diagnostic mri result																0.17379						1	0	0
diffuse architecture	0.96202																					1	0	0
disease extracapsular extension ind-3		0.34367																				1	0	0
distant metastasis anatomic site																		0.64619				1	0	0
distant metastasis present ind2			0.6488																			1	0	0
dose frequency text				0.40465																		1	0	0
ectopic preg cy count				0.41844																		1	0	0
eczema history											0.46412											1	0	0
egfr amplication status							0.50546															1	0	0
egfr mutation result													0.21642									1	0	0
er detection method text			0.066278																			1	0	0
excess adrenal hormone history type	0.23236																					1	0	0
extrathyroid carcinoma present extension status																			0.90897			1	0	0
family history of cancer											0.96244											1	0	0
family history of primary brain tumor											0.49684											1	0	0
family medical history relative family member relationship type		0.4824																				1	0	0
first degree relative history thyroid gland carcinoma diagnosis relationship type																			0.47135			1	0	0
first diagnosis age asth ecz hay fev mold dust											0.22667											1	0	0
first nonlymph node metastasis anatomic site			0.63125																			1	0	0
first presenting symptom											0.691											1	0	0
fluorescence in situ hybridization diagnostic procedure chromosome 17 signal result range			0.29664																			1	0	0
food allergy history											0.91012											1	0	0
frequency of alcohol consumption							0.82353															1	0	0
hay fever history											0.16197											1	0	0
headache history											0.67913											1	0	0
hematology serum creatinine laboratory result value in mg dl												0.49506										1	0	0
her2 erbb method calculation method text			0.94029																			1	0	0
her2 erbb pos finding cell percent category			0.61778																			1	0	0
her2 erbb pos finding fluorescence in situ hybridization calculation method text			0.4586																			1	0	0
her2 neu and centromere 17 copy number analysis input total number count			0.073884																			1	0	0
her2 neu breast carcinoma copy analysis input total number			0.14921																			1	0	0
hist of non mibc		0.64946																				1	0	0
histological type other			0.99134																			1	0	0
horm ther																					0.34484	1	0	0
hpv status by ish testing							0.15352															1	0	0
hpv status by p16 testing							0.44815															1	0	0
human papillomavirus type				0.44434																		1	0	0
hysterectomy performed type				0.51394																		1	0	0
i 131 first administered dose																			0.43806			1	0	0
i 131 total administered dose																			0.083994			1	0	0
i 131 total administered preparation technique																			0.12199			1	0	0
immunohistochemistry positive cell score			0.77018																			1	0	0
induction course complete		0.68075																				1	0	0
interferon 90 day prior excision admin indicator																		0.066383				1	0	0
invasion of tumor capsule	0.8954																					1	0	0
keratinizing squamous cell carcinoma present indicator				0.49411																		1	0	0
kras mutation codon					0.54446																	1	0	0
lab procedure her2 neu in situ hybrid outcome type			0.083838																			1	0	0
lab procedure platelet result specified value												0.54966										1	0	0
laboratory prcoedure platelet result lower limit of normal value												0.11006										1	0	0
laboratory prcoedure platelet result upper limit of normal value												0.5352										1	0	0
laboratory procedure albumin result lower limit of normal value												0.11403										1	0	0
laboratory procedure albumin result specified value												0.79068										1	0	0
laboratory procedure alpha fetoprotein outcome upper limit of normal value												0.81069										1	0	0
laboratory procedure alpha fetoprotein outcome value												0.72685										1	0	0
laboratory procedure creatinine result lower limit of normal value												0.88925										1	0	0
laboratory procedure creatinine result upper limit of normal value												0.41645										1	0	0
laboratory procedure international normalization ratio result lower limit of normal value												0.61725										1	0	0
laboratory procedure prothrombin time result value												0.50695										1	0	0
laboratory procedure total bilirubin result specified lower limit of normal value												0.40622										1	0	0
laboratory procedure total bilirubin result specified upper limit of normal value												0.44506										1	0	0
laboratory procedure total bilirubin result upper limit normal value												0.32101										1	0	0
loss expression of mismatch repair proteins by ihc result					0.7341																	1	0	0
lymphovascular invasion indicator				0.89444																		1	0	0
maint therapy course complete		0.74067																				1	0	0
malig t neoplasm metastatic involvement site		0.39077																				1	0	0
melanoma clark level value																		0.1534				1	0	0
mental status changes											0.54329											1	0	0
mibc 90day post resection bcg		0.67451																				1	0	0
microsatellite instability					0.99243																	1	0	0
mitotane therapy adjuvant setting	0.74873																					1	0	0
mitotane therapy for macroscopic residual disease	0.44921																					1	0	0
mold or dust allergy history											0.28407											1	0	0
motor movement changes											0.95231											1	0	0
necrosis	0.1021																					1	0	0
neoplasm width																			0.087545			1	0	0
non mibc tx		0.86896																				1	0	0
nuclear grade III IV	0.43846																					1	0	0
number of abnormal loci					0.52299																	1	0	0
number of successful preg cies which resulted in at least 1 live birth				0.66326																		1	0	0
patient preg cy spontaneous abortion count				0.94316																		1	0	0
patient preg cy therapeutic abortion count				0.65385																		1	0	0
person concomitant prostate carcinoma occurrence indicator		0.12132																				1	0	0
person concomitant prostate carcinoma pathologic t stage		0.72065																				1	0	0
person lifetime risk radiation exposure indicator																			0.26089			1	0	0
person occupation description text		0.79117																				1	0	0
person occupation years number		0.11548																				1	0	0
person primary industry text		0.74468																				1	0	0
pos finding progesterone receptor other measurement scale text			0.39365																			1	0	0
positive finding estrogen receptor other measurement scale text			0.28536																			1	0	0
preg cy stillbirth count				0.55017																		1	0	0
preoperative antiseizure meds											0.78469											1	0	0
preoperative corticosteroids											0.96724											1	0	0
presence of pathological nodal extracapsular spread							0.11444															1	0	0
primary melanoma at diagnosis count																		0.74255				1	0	0
primary neoplasm focus type																			0.37866			1	0	0
primary thyroid gland neoplasm location anatomic site																			0.99155			1	0	0
primary tumor multiple present ind																		0.50725				1	0	0
progesterone receptor level cell percent category			0.13961																			1	0	0
psa value																0.51815						1	0	0
relative family cancer history ind 3												0.2456										1	0	0
rt administered type				0.95514																		1	0	0
rt pelvis administered total dose				0.29444																		1	0	0
secondary pattern																0.90143						1	0	0
seizure history											0.83353											1	0	0
sensory changes											0.40495											1	0	0
sinusoid invasion	0.065811																					1	0	0
specimen collection method name												0.65032										1	0	0
supratentorial localization											0.79966											1	0	0
surgical procedure name other specify text												0.38012										1	0	0
synchronous colon cancer present					0.85925																	1	0	0
tertiary pattern																0.70717						1	0	0
therapeutic mitotane levels achieved	0.85333																					1	0	0
total number of preg cies				0.23841																		1	0	0
tumor level																0.2967						1	0	0
tumor tissue site																		0.92076				1	0	0
vascular tumor cell invasion type												0.066891										1	0	0
viral hepatitis serology												0.73546										1	0	0
visual changes											0.41876											1	0	0
weiss score	0.05941																					1	0	0
zone of origin																0.095877						1	0	0
anatomic neoplasm subdivision other																						0	0	0
axillary lymph node stage other method descriptive text																						0	0	0
brachytherapy method other specify text																						0	0	0
braf gene analysis result																						0	0	0
braf gene genotyping outcome lab results text																						0	0	0
breast cancer surgery margin status																						0	0	0
breast neoplasm other surgical procedure descriptive text																						0	0	0
chemotherapy negation radiation therapy concurrent administered text																						0	0	0
colorectal cancer																						0	0	0
concurrent chemotherapy dose																						0	0	0
eml4 alk translocation method																						0	0	0
fdg or ct pet performed outcome																						0	0	0
history hepato carcinoma risk factor other																						0	0	0
history ionizing rt to head																						0	0	0
inherited genetic syndrome found																						0	0	0
lymph node location positive pathology name																						0	0	0
other chemotherapy agent administration specify																						0	0	0
other metastatic involvement anatomic site																						0	0	0
patient personal medical history thyroid other specify text																						0	0	0
performance status assessment timepoint category other text																						0	0	0
preg t at diagnosis																						0	0	0
presence of sarcomatoid features																						0	0	0
primary anatomic site count																						0	0	0
prior systemic therapy type																						0	0	0
radiation therapy administered preparation technique text																						0	0	0
radiation therapy not administered specify																						0	0	0
radiation type notes																						0	0	0
resp maint from bcg admin month dur																						0	0	0
therapeutic mitotane lvl recurrence																						0	0	0
tumor response cdus type																						0	0	0
