# Supplementary material for: Systematic pan-cancer analysis of tumour purity
Source: Nat Commun. 2015 Dec 4;6:8971. doi: 10.1038/ncomms9971 (PMC4671203; doi:10.1038/ncomms9971)
Supplement: Supplementary Data 3 — Rank changes in differential expression post adjustment to purity. Genes differential expression that have made a significant leap forward in rank after adjustment to purity in each cancer type. [file ncomms9971-s4.xlsx]

## Sheet: Sheet1
Supplementary Data 3: Rank changes in differential expression post adjustment to purity
Genes differential expression that have made a significant leap forward in rank after adjustment to purity in each cancer type.

## Sheet: BLCA
	Ranked higher post-adjustment						Ranked lower post-adjustment
	Adjusted to purity		Traditional				Traditional		Adjusted to purity
Probe Set ID	log2Ratio	p-value	log2Ratio2	p-value2		Probe Set ID	log2Ratio	p-value	log2Ratio2	p-value2
ABCA4	2.8478	1.62453e-06	1.5885	0.00201205		ABCA12	3.0694	2.45645e-09	1.5118	0.00371489
ABCD2	-2.4727	4.54683e-14	-2.4822	8.24694e-09		ACTL8	4.083	6.13226e-09	2.8263	9.20486e-05
ACP2	0.7392	9.91192e-08	0.5694	0.000683243		ANGPTL5	-3.4335	8.64751e-09	-2.0318	0.00197836
ACP5	1.599	2.57519e-07	0.6389	0.0319357		ANLN	2.2307	3.2647e-14	0.841	0.00713673
AGTRAP	1.1705	4.15219e-10	0.9888	1.10587e-06		ARHGAP11A	1.8983	1.76725e-17	1.2846	4.67948e-08
AP2S1	0.9112	5.86024e-08	0.7232	3.22916e-05		ATP12A	3.4004	8.67388e-08	2.0581	0.0020243
APOC1	3.0705	1.75163e-17	2.6256	1.07666e-11		ATP6V1C2	1.4296	1.90462e-06	0.5323	0.104757
ARHGAP6	-2.4911	1.77124e-09	-2.0149	3.13457e-06		C14orf80	1.0415	1.25832e-07	0.6823	0.00434692
ARPC1B	1.0576	9.74794e-11	0.7521	8.85819e-05		C16orf59	2.5778	1.18368e-26	1.8917	6.81648e-14
ARSF	-2.8853	1.35943e-06	-0.5642	0.342819		C4orf48	2.7285	7.1017e-14	1.937	6.19518e-07
ATP6V0D2	2.8038	3.38785e-10	1.5099	0.000421123		C5orf46	5.0265	1.8234e-14	3.273	2.97796e-07
C1orf177	-2.5781	1.26249e-08	1.7018	0.000156936		CCDC64	1.5182	6.0585e-08	0.6372	0.0269995
C4orf26	5.2019	4.41456e-16	4.0109	3.31327e-11		CCDC78	1.9065	9.55699e-08	0.6655	0.0632165
CAPS2	-2.0252	6.85471e-13	-1.7331	4.86512e-09		CD164L2	2.6647	9.41055e-10	1.1841	0.00634362
CASZ1	-1.078	4.78011e-08	-0.8231	0.000142714		CDH16	3.3677	1.71669e-06	1.6365	0.0293279
CCDC141	-2.3606	1.75828e-16	-2.3893	1.11037e-09		CENPF	2.1461	2.37033e-16	1.5975	3.08939e-09
CCT6P1	-0.8741	1.54234e-08	-0.6831	3.13006e-05		CENPM	1.9419	6.92639e-16	1.4195	1.39113e-08
CD80	1.6656	1.481e-07	0.9223	0.0338288		CEP55	2.3116	4.04189e-19	1.8084	1.35934e-11
CELF2	-2.5327	3.52944e-19	-2.7156	4.30054e-15		CKAP2L	2.5737	5.32915e-19	2.0426	5.98231e-12
CHD5	-2.5522	5.30367e-09	-2.088	4.26715e-06		CKS1B	1.7848	1.40045e-15	1.2929	3.06361e-08
CHI3L1	2.7303	7.933e-09	1.1122	0.045257		CNFN	2.6334	9.01516e-10	-1.1879	0.0208794
CHRNA9	3.6901	1.15558e-06	2.0609	0.00204664		CPA4	3.7182	5.79723e-10	1.0745	0.067998
CLDN14	1.8613	9.8743e-07	1.3367	0.00100214		CRHBP	-2.5996	7.28027e-10	-1.3908	0.0162246
CLDN6	4.011	2.05165e-07	2.0366	0.00187164		CSTB	1.2555	1.37496e-06	0.3202	0.235404
CLEC10A	-1.7861	7.46214e-09	-1.9039	1.19274e-05		CYP2C18	3.8383	1.06601e-09	-0.4413	0.483648
CLEC5A	2.7472	3.84988e-15	2.365	1.02831e-08		CYP2C19	4.1569	5.69374e-07	1.4151	0.0618566
CPLX2	4.4924	1.24148e-08	1.4371	0.00893745		DEPDC1	2.4062	2.80913e-18	1.9227	1.19995e-11
CRELD2	0.6816	2.17709e-06	0.5031	0.00145469		DHCR24	2.0161	4.43175e-10	1.3048	8.6438e-05
CRNN	-5.7478	7.13193e-10	3.8354	6.60821e-06		DHRS7C	-3.5758	1.00276e-10	-1.9087	0.0110613
CSAG3	-8.8503	2.59341e-26	-7.3029	5.67059e-18		DIAPH3	1.9546	5.28301e-11	1.0992	0.000329817
CSF2	3.0416	1.5587e-08	2.1618	8.58497e-05		DSC1	3.0414	2.48994e-07	1.3579	0.0420413
CXCL5	4.251	2.26249e-12	3.1271	1.05427e-06		DSC2	2.7275	9.47338e-09	1.114	0.0261234
CYP27B1	2.7271	3.52337e-19	2.5118	1.34704e-14		DSG1	3.8354	7.0045e-10	1.1663	0.102776
DACH1	-1.748	2.36781e-06	-1.2511	0.00136472		EFNA3	2.3812	3.24466e-14	1.2805	6.80374e-05
DCAF4L2	4.6633	1.87695e-12	2.7836	3.32908e-07		EN1	4.7438	1.14124e-13	1.8788	0.00303321
DDX17	-0.5925	7.96052e-09	-0.4905	1.10524e-05		ESPL1	2.1984	5.91265e-18	0.7592	0.00532039
DNAJC27	-1.2873	7.01792e-19	-1.1457	4.53871e-14		EXOSC4	1.1631	3.6768e-09	0.855	0.00031504
DPCR1	-4.2091	1.12123e-12	-1.6309	0.000344096		FAM25A	3.127	5.15884e-08	2.1402	0.00101897
DPT	-3.6017	3.40059e-12	-3.3046	2.7831e-08		FBXO43	1.8467	2.30328e-07	0.8356	0.0202092
DSCAML1	-2.541	9.95465e-07	-1.7357	0.00144154		FER1L6	3.4821	1.24786e-08	2.3306	0.000125917
ENDOU	-3.2687	3.10422e-13	-0.6883	0.111684		FGB	4.8164	4.57135e-08	2.6517	0.00239487
ENG	1.645	6.95714e-16	1.3759	3.11873e-09		GBP6	3.6253	3.17447e-10	-1.4008	0.0195103
FAP	2.094	5.62849e-08	1.6714	0.000126338		GPR78	3.9645	9.08652e-12	2.5874	6.82627e-06
FCGR1A	1.3337	1.72856e-07	1.07	0.00987185		GSTA2	3.5455	1.39265e-06	2.0825	0.00647502
FCGR1C	1.715	1.14662e-08	1.3946	0.00223352		HAGHL	1.9392	4.16943e-09	1.2469	0.000212904
FCGR3A	1.8222	4.73608e-09	1.6232	0.000314443		HOXB5	2.6801	2.7091e-09	1.4628	0.000529765
FGL2	-3.4469	5.3313e-38	-3.561	1.43934e-19		HOXB6	2.5941	2.22665e-09	1.3022	0.00139295
FLVCR2	1.4693	2.95029e-09	1.2471	3.50116e-06		HOXB9	2.959	1.77525e-08	1.5806	0.00254228
FMO3	3.168	1.1669e-07	0.9572	0.0254391		HTR6	-1.9022	1.91551e-07	-1.5767	0.00182336
GARNL3	-2.1468	6.7895e-14	-1.8399	1.42465e-09		IGF2BP1	5.1007	2.01053e-14	3.6048	1.04002e-07
GBP5	2.3253	9.07075e-08	2.2498	5.05615e-05		IGFL3	4.7769	4.36763e-08	2.358	0.00458276
GPR84	1.7173	1.48911e-10	1.0952	0.00662004		IL20RB	2.7757	1.71001e-07	1.3312	0.0115239
GRAP2	-2.0151	3.12116e-14	-2.1154	3.97837e-08		IL22RA1	2.7757	1.70635e-15	1.4229	8.09274e-05
GUCA1C	-6.292	1.22205e-11	-1.2435	0.160728		IQGAP3	2.7495	8.65597e-25	2.0024	2.6174e-13
GYPC	-1.9839	2.17108e-14	-2.1976	1.62655e-09		ISL2	2.6991	1.89263e-16	1.7577	8.75713e-08
GYS2	-2.7734	3.93043e-13	-0.8524	0.026631		KCNIP1	-2.3136	6.44065e-07	-1.5761	0.00587656
HCG22	-3.8285	3.31366e-15	0.2447	0.580868		KLK6	4.8106	2.09949e-10	1.214	0.118958
HSP90B1	1.2858	8.9046e-21	1.174	3.07206e-16		KLK7	4.468	1.46538e-07	-0.1958	0.822557
ICA1L	-1.3214	8.01678e-09	-1.0847	6.85736e-06		KLK8	4.2369	3.56783e-07	0.0436	0.95865
IFI30	1.6832	2.47884e-12	1.1456	0.00133478		KLK9	4.8319	3.41285e-09	0.9961	0.238748
IKZF4	-1.7053	4.8206e-19	-0.4058	0.0152277		KLRG2	2.2964	1.43348e-06	0.9564	0.0448369
IL4I1	1.9323	2.71291e-08	0.9791	0.0239543		KRT31	4.0955	1.59332e-09	2.9678	0.000124634
KCNA3	-2.1473	6.10582e-12	-2.4158	3.21151e-08		KRT3	3.6551	1.54815e-10	0.5249	0.352166
KLF3	-0.8329	1.30311e-08	-0.6855	1.94804e-05		KRT78	2.7256	1.46447e-07	-1.3976	0.0138574
KLK13	-3.6066	1.50741e-06	1.5424	0.0196506		LIPK	3.4762	1.82403e-07	2.0993	0.00120085
KRT34	3.8146	1.06503e-07	1.8022	0.00278731		LOC100130872	-1.5823	7.96109e-07	-0.9047	0.0297805
KRT81	5.2327	1.63403e-14	3.2124	6.20211e-09		LY6G6C	3.5936	1.24337e-10	0.9701	0.102431
KRT85	4.1461	9.30354e-09	2.156	0.000251633		LYPD2	3.6038	1.7389e-07	-0.7028	0.349519
LBP	4.4626	1.75204e-11	2.2981	7.73005e-05		MAGEA1	5.4795	8.5506e-12	3.6978	3.14397e-06
LEPRE1	1.1406	1.52072e-08	0.8982	5.81741e-05		MRPS12	1.3033	2.91037e-10	0.7004	0.00124167
LIMK1	1.0254	1.63358e-11	0.8847	4.75645e-08		MYLK2	2.3963	3.88769e-13	1.2289	0.000110708
LOC286359	-6.6894	2.3753e-21	1.0202	0.230602		MYT1	3.9657	1.31384e-09	1.6337	0.00990315
LONRF1	-1.3985	2.36813e-12	-1.1955	1.66841e-08		NAA20	0.8797	1.41769e-08	0.5334	0.00110862
LRRC15	3.4167	1.91957e-10	2.9985	2.75828e-07		NME1	1.6727	1.24796e-20	1.3056	3.97877e-12
LYVE1	-3.3077	1.76644e-21	-3.3941	2.94182e-15		NPAS4	-4.308	8.60313e-22	-2.6775	6.30254e-05
MAGEA8	3.579	4.00977e-07	1.7421	0.00284961		NXPH4	4.0286	4.93997e-17	3.1508	4.44605e-11
MAGEB2	4.0687	1.08966e-06	2.5046	0.00075131		OTUB2	1.4703	8.23044e-10	0.7489	0.00254045
MMP9	4.2247	1.57948e-17	2.8361	2.3291e-08		PDZK1IP1	2.8444	3.29394e-07	1.6707	0.00194027
MOAP1	-1.3072	6.85707e-22	-1.1704	9.00355e-16		PENK	-3.6398	7.37303e-09	-2.0057	0.00624986
MTHFD1L	1.6361	3.06363e-15	1.3909	3.29286e-10		PGD	1.5301	1.11681e-08	0.3565	0.211536
MUC21	-6.291	1.21999e-19	1.7291	0.00417912		PGLYRP3	3.4564	8.76114e-07	-0.535	0.448752
MUCL1	3.4467	6.2001e-07	1.9076	0.00144796		POU4F1	3.145	3.27423e-08	1.8359	0.00222929
NCKAP1L	-1.3203	5.45544e-08	-1.3915	0.000566683		PRC1	2.1915	3.91848e-21	1.696	2.12625e-12
NLRP7	5.3177	1.21452e-15	3.7939	2.43257e-10		PYY2	2.6243	3.49809e-08	0.8369	0.112605
OSCAR	1.3502	5.96481e-07	1.013	0.0102881		RAET1L	3.0369	2.44567e-10	-0.2257	0.640327
P2RY12	-2.6601	9.92826e-12	-2.4784	2.04228e-06		RECQL4	2.4296	3.32987e-25	1.8328	2.66761e-14
PAEP	6.0771	6.81925e-15	4.3268	7.24374e-09		RHPN1	1.9632	9.67899e-08	1.1901	0.000616627
PAGE2B	4.5284	2.7381e-08	2.5654	0.000211322		S100A14	2.461	1.86726e-07	0.7168	0.137651
PLA2G7	1.6644	4.78857e-08	1.1817	0.00124848		SERPINB7	4.4946	1.57173e-10	2.656	0.000194181
PLEKHO2	-1.1398	6.1765e-15	-1.379	5.76963e-10		SLC5A10	1.3311	1.16598e-06	0.6399	0.0238514
PRSS1	5.4858	1.12015e-11	3.4158	3.63329e-07		SLC5A1	3.3821	5.75089e-07	-0.1029	0.883561
PSME2	1.7784	1.35505e-17	1.5502	3.33863e-12		SLC9A3R1	1.3676	2.30749e-08	0.6515	0.0112418
PTPRN	3.3456	2.13547e-09	2.1912	2.5154e-05		SOX21	3.1673	3.95905e-07	1.2321	0.0478587
RC3H1	-0.6723	7.21377e-09	-0.5526	8.96633e-06		SPC24	1.9479	3.30222e-16	1.4077	1.21792e-08
RCSD1	-1.4062	3.0564e-09	-1.5396	1.27032e-05		SPRR2G	4.2597	3.56041e-07	2.0647	0.0232059
RERE	-0.929	2.6762e-10	-0.7721	8.64106e-07		TGM1	3.8004	8.73273e-12	-0.3166	0.595412
RGS19	1.2921	1.76311e-14	1.1056	6.61734e-10		TLX1	4.5978	5.00704e-11	0.7657	0.27294
RGS20	2.9093	7.04158e-11	2.38	4.14285e-07		TMEM160	1.6104	7.09941e-11	0.9078	0.00143202
RNF103	-0.6765	4.68204e-08	-0.5454	3.89182e-05		TMEM190	1.9784	1.39003e-07	0.82	0.023734
ROS1	5.0226	5.41631e-12	3.8072	2.53012e-08		TMEM63C	2.8398	7.79438e-08	0.3045	0.565531
SAA2	2.9984	3.83633e-07	2.1738	0.000287763		TMPRSS13	2.6692	1.1512e-08	1.193	0.0120515
SERPINA1	2.8635	4.32932e-10	2.351	4.22197e-06		TXN	1.1579	7.13871e-08	0.6894	0.00207306
SH2D3C	1.0649	6.01316e-07	0.7901	0.00115944		UBE2S	1.7259	1.04327e-12	1.3175	1.44464e-07
SIGLEC5	3.8554	2.25297e-09	2.4514	1.57606e-05		VCX3A	3.5573	9.87815e-08	2.1038	0.0033382
SIGLEC7	1.4915	3.68285e-08	1.2657	0.00137528		VCX	3.154	7.9751e-07	1.5576	0.021317
SLAMF8	1.652	6.52291e-11	1.3791	0.000842423		VGF	2.4255	1.73021e-09	2.0894	5.94422e-05
SLC11A1	1.3441	2.17328e-07	0.7598	0.0249035		WFDC12	4.0533	2.06137e-06	1.4427	0.0910866
SLC13A5	3.1492	6.83858e-07	1.4748	0.00200376		ZIC2	3.2037	4.46151e-09	1.5004	0.0060386
SLC19A2	-1.3972	2.11597e-08	-1.0398	0.000102387		ZMYND10	1.9478	5.82581e-07	-0.1387	0.734767
SLC26A5	-2.2525	7.66608e-08	-1.7347	0.000184105
SLC7A5P2	-1.7677	4.4932e-13	-0.1388	0.520759
SPHK1	1.7536	1.11823e-06	1.2221	0.00320961
SPINK5	-2.8231	6.74131e-08	1.5222	0.00169185
SPRR3	-2.9501	1.52127e-06	0.7434	0.195269
TAP2	1.2366	9.42141e-08	1.0053	0.000269615
TAPBP	0.9465	7.30208e-08	0.779	6.92304e-05
TDO2	3.1451	8.45444e-21	2.0543	1.20679e-07
TMEM70	-0.7175	2.35772e-06	-0.0995	0.46327
TMOD4	-2.4634	7.93694e-19	-2.1618	5.30884e-14
TMPRSS11B	-5.6536	5.66091e-10	3.6575	0.00018022
TRPM8	3.0672	1.70911e-06	1.1814	0.0118107
TSNARE1	-1.6895	1.91396e-20	-1.5166	6.93869e-16
VIL1	4.0913	1.93723e-07	1.9526	0.00146558
WARS	1.477	1.1663e-06	1.2662	0.0012406
WASH5P	-1.4473	7.78451e-23	-1.3098	4.02746e-17
WDR6	-0.8083	5.65221e-08	-0.643	7.95202e-05
ZEB2	-1.9173	2.85414e-19	-2.1092	2.85684e-12
ZNF536	-3.2731	1.58192e-09	-2.7084	1.57948e-06

## Sheet: BRCA
	Ranked higher post-adjustment						Ranked lower post-adjustment
	Adjusted to purity		Traditional				Traditional		Adjusted to purity
Probe Set ID	log2Ratio	p-value	log2Ratio2	p-value2		Probe Set ID	log2Ratio	p-value	log2Ratio2	p-value2
APBB1IP	-1.1505	6.28541e-63	-1.2703	1.49298e-29		AADAC	-4.1572	2.25296e-39	-2.2736	6.77297e-10
APOBEC3C	-0.9731	5.03043e-28	-0.8096	2.91243e-13		ABRA	-1.7694	4.03452e-18	-1.0976	0.000107633
ARHGAP25	-0.6743	3.532e-37	-0.4221	0.000170485		ACSBG1	-1.1668	6.71853e-17	-0.573	0.00217674
C10orf54	-1.5269	1.25298e-91	-1.515	9.56117e-45		ACSM2B	-2.9486	3.73825e-22	-2.2317	1.39804e-09
C6orf15	2.0103	7.54423e-08	0.0285	0.926971		ACSM3	-1.4555	3.8716e-29	-1.1933	1.4723e-14
CCDC69	-2.7036	3.23678e-160	-2.8858	1.00832e-102		ALDOB	-1.4266	5.72499e-20	-0.7925	0.00139891
CD86	0.8005	7.78544e-28	0.7042	7.8129e-10		AMY2A	-1.5761	6.56696e-22	-1.0056	4.23904e-06
CHRNA9	6.7507	5.3441e-62	3.645	1.61581e-32		APOB	-5.2607	9.21031e-107	-4.5668	7.28834e-55
CLIC2	-1.2848	8.2408e-77	-1.3236	2.59198e-37		ART4	-2.0513	4.1717e-18	-1.0837	0.000168181
COL11A2	2.5548	1.57802e-18	0.6638	0.00114292		ASCL2	2.5645	8.73071e-39	1.956	1.68153e-22
COL9A1	4.2842	9.60482e-34	1.4998	5.69686e-09		BTN1A1	-1.9206	1.76821e-18	-0.0517	0.893756
CR1	-1.4966	1.69482e-27	-1.4072	5.55859e-13		C11orf87	-2.7145	1.06455e-42	-2.0748	3.2755e-17
CYP19A1	3.5525	3.30396e-28	-0.0973	0.623991		C17orf64	-1.1178	1.21618e-10	0.0404	0.885389
CYP2A13	3.7616	3.42029e-19	0.9176	0.0042042		CAPN11	-2.4211	4.07252e-65	-2.2213	1.81642e-42
CYP2A7	4.2442	1.99535e-22	1.112	0.000743075		CAV3	-2.4142	2.39698e-25	-1.3959	1.28498e-05
DDX3Y	1.2909	3.95362e-08	0.0624	0.553918		CCDC7	-2.7387	3.52423e-185	-2.5827	6.1121e-97
DOK3	0.9713	1.83454e-47	0.9448	1.8337e-21		CD79A	1.3387	1.74248e-08	0.0108	0.951534
EIF1AY	3.848	2.72492e-15	0.8314	0.0067435		CDC20B	6.4546	2.81682e-66	4.6805	6.31378e-33
FAM65B	-0.8592	2.19113e-14	-0.3773	0.0179031		COL25A1	-2.7349	9.73922e-59	-2.0576	8.06045e-22
FAM9C	2.7284	2.96144e-08	0.1013	0.769469		CSN1S1	-3.6008	4.15252e-17	0.6773	0.262933
FERMT3	0.7186	1.05761e-24	0.6686	6.63368e-08		CXCL13	3.2044	1.09251e-30	1.2407	2.74741e-05
FGL1	2.6622	2.87853e-11	0.5255	0.075361		CYP11A1	-1.4841	2.358e-22	0.7923	0.00506746
FGL2	-1.2354	1.67145e-44	-1.1949	3.92461e-20		CYP1A1	-3.7012	3.30461e-38	-2.912	5.01983e-20
FLG2	2.739	1.23083e-10	-0.4175	0.127357		DBH	1.2798	8.08292e-16	0.1188	0.483485
FLI1	-1.1113	2.40572e-82	-1.1646	7.56458e-34		DIO2	1.0075	7.84903e-09	-0.0622	0.736537
FPR3	0.9451	4.70676e-18	0.5853	3.77889e-05		DPRX	-2.4435	1.06153e-20	-1.2424	0.00486556
FSTL5	3.6748	4.68396e-16	1.194	0.000479845		EGFR	-2.1352	3.72716e-30	-1.6755	3.63833e-15
GAB3	-0.8506	1.82189e-58	-0.8612	3.58173e-16		FBXO40	-2.8932	7.97491e-44	-2.3437	9.55462e-19
GDF9	3.1889	3.14806e-28	1.3745	7.48214e-13		FOXI2	-1.2087	2.16396e-12	-0.2524	0.280627
GHSR	4.8479	1.26819e-17	1.7356	1.87922e-05		FSD2	-3.9455	6.02446e-148	-3.371	1.2188e-56
GIMAP1	-1.3571	1.10683e-59	-1.3188	2.57813e-28		GABRA4	-2.7099	3.10655e-23	-1.256	0.00025839
GIMAP4	-0.9054	1.70372e-49	-0.8868	1.22378e-16		GDF10	-3.6274	3.80984e-73	-3.1207	5.95894e-40
GIMAP5	-1.5542	1.28804e-67	-1.4835	1.75899e-28		GSTM5	-3.5697	2.95404e-73	-2.6224	2.06805e-26
GIMAP6	-1.5254	3.0108e-84	-1.5585	4.44709e-47		HPD	-1.4014	1.79544e-13	-0.696	0.0162243
GIMAP7	-1.4566	2.21297e-63	-1.3735	4.70928e-26		HPR	-2.7004	4.76867e-22	-1.5909	3.95753e-06
GIMAP8	-1.8434	2.76177e-123	-1.8775	1.47468e-68		IGFBP1	-3.0538	4.10018e-24	-1.59	3.9912e-06
GLYCTK	-1.3412	2.46743e-37	-0.9462	7.64886e-21		KCNF1	3.2906	5.33256e-40	2.3063	4.7454e-21
GNG2	-1.8531	1.11731e-117	-2.0619	9.83955e-78		KLHL4	-2.0606	6.3213e-48	-1.5169	7.89128e-19
GPR15	-2.4403	4.06829e-25	-1.7165	3.6035e-11		KRT31	3.6631	1.91689e-30	2.5993	3.04008e-15
GRAP2	-1.1167	4.42818e-29	-0.7213	5.58256e-07		LAMB4	-0.7832	5.03104e-10	0.155	0.46628
HIST1H1B	5.4186	5.18811e-51	2.0155	4.40033e-23		LHCGR	-4.7374	1.30065e-65	-1.8366	1.82793e-06
HIST1H1E	3.4716	1.57269e-36	1.4683	2.54278e-19		LOC646813	-1.2541	2.33131e-14	-0.6171	0.475013
HIST1H2AB	4.9863	2.26156e-31	2.0609	6.97581e-13		MCHR1	1.5188	1.4987e-14	0.721	0.000476968
HIST1H2AH	4.9199	7.82734e-37	1.9098	7.34925e-14		MEG8	-1.4203	1.00036e-13	-0.7845	0.00228088
HIST1H2BI	4.4821	6.54124e-31	2.0429	1.64892e-15		MET	-1.6269	2.4975e-25	-1.1907	2.55484e-10
HIST1H3A	2.8358	1.24491e-21	1.1489	1.3004e-08		MT1M	-2.0471	9.53018e-31	-1.5002	1.95069e-11
HIST1H3F	5.0181	1.13811e-41	2.3493	9.07932e-23		MYH1	-2.5827	5.88926e-35	-2.1709	4.21575e-16
HIST1H4A	5.1885	3.25301e-28	1.8402	8.01096e-10		MYH2	-1.37	6.29925e-14	0.038	0.904953
HIST1H4B	5.6885	3.65866e-37	2.1783	2.45339e-14		MYOC	-6.4468	3.55127e-95	-4.907	1.80854e-33
HIST1H4C	5.0622	1.02114e-44	1.3947	2.35725e-15		MYOM2	-1.2865	1.00641e-13	-0.6341	0.0133906
HIST2H2AB	4.3396	2.23607e-34	1.7328	5.46085e-16		NMBR	-0.9297	7.20822e-08	-0.1435	0.569251
HSD3B2	4.5573	3.28338e-20	0.3046	0.332599		NOS1	-1.3748	7.33715e-12	-0.0901	0.740178
IFI30	1.5931	6.31452e-67	1.3851	3.3353e-32		OR7E156P	-1.9568	3.78492e-25	-1.2152	5.53914e-07
IL18RAP	-0.8642	7.641e-15	-0.4143	0.0121443		PENK	-4.1951	4.11138e-60	-3.7044	2.26616e-36
IL21R	2.4583	3.3343e-137	2.8745	2.1858e-72		PHOX2B	1.6893	1.19822e-08	0.17	0.519921
IL7R	-2.2984	2.12679e-51	-1.4031	1.12747e-12		PLA2G2D	1.9689	3.22976e-14	0.2938	0.123434
INPP5D	-0.7315	3.70455e-25	-0.4144	0.000281543		PLP1	-1.8235	4.95796e-15	-0.9445	0.000524655
IRF4	-0.7784	9.26485e-09	-0.1542	0.42915		PPBP	-2.7316	1.34868e-21	-1.7163	2.03134e-07
ITGAX	1.0448	1.28552e-39	0.9299	1.25476e-15		PPEF1	2.1702	4.64724e-42	1.4358	1.54616e-16
ITGB2	0.7375	9.00629e-20	0.652	4.68854e-07		PROK1	-2.077	2.43283e-13	-0.354	0.350982
KCNA3	-2.2288	4.20319e-66	-1.5623	3.71019e-18		PZP	-2.1488	4.08827e-48	-0.275	0.320998
KDM5D	2.8242	4.33827e-10	-0.1261	0.660812		S100A7A	5.2178	2.45167e-34	2.543	7.1455e-08
KLRB1	-1.0152	1.2421e-19	-0.5175	0.00136017		SCG2	2.1341	7.31641e-34	2.2624	2.80351e-18
KLRK1	-0.9015	6.87989e-11	-0.1949	0.322706		SHISA3	-2.1719	1.78359e-22	-1.4468	2.7933e-07
KRT1	5.802	1.30981e-44	0.6137	0.0105329		SLC36A2	-2.21	2.71145e-19	-1.4854	1.26981e-07
KRTDAP	3.5555	4.51463e-18	0.2998	0.31025		SSTR1	-2.3358	1.43923e-41	-1.6361	8.843e-13
LAPTM5	0.7271	7.65447e-31	0.6834	7.35605e-11		TCF21	-2.0228	9.62418e-22	-0.4154	0.161243
LCE1C	3.1932	2.3594e-09	0.0088	0.981325		TH	2.9517	1.87665e-25	1.498	4.13915e-07
LHFPL4	2.3187	2.84827e-13	0.2813	0.22628		TKTL1	-1.2806	2.07986e-08	0.0681	0.813314
LILRB4	0.8921	1.35475e-24	0.8193	4.14476e-10		TNMD	-4.4061	7.62578e-75	-3.4082	5.02858e-34
LIN28A	4.3162	9.12756e-31	2.0975	6.60945e-13		TNNT3	-2.3728	7.13185e-22	-1.6307	1.32046e-09
LOR	4.7303	2.8153e-34	0.7313	0.00112635		UTY	-0.9096	1.33884e-16	0.2997	0.181492
MAGEA8	2.4975	1.07143e-14	0.5202	0.0128472		VSTM2A	6.0821	8.28688e-41	3.9368	5.24997e-17
MFNG	-0.9272	5.43429e-37	-0.9521	1.05428e-17		XAGE3	-3.4116	2.55459e-22	-0.2336	0.663751
MSR1	1.0401	3.13083e-23	0.7141	3.28007e-09		ZSCAN4	-1.6796	1.38452e-12	-0.691	0.0219609
MSX2P1	-2.4246	6.58101e-73	-2.0036	6.7602e-35
NAPSA	-1.3784	1.51431e-24	0.0989	0.396229
NCAN	5.8512	1.73476e-46	2.2776	1.10798e-14
NLRP1	-1.0741	2.37074e-40	-1.0459	9.27132e-21
NOTO	-2.908	6.89226e-13	-1.0436	0.00500109
OLFM3	5.6969	5.34363e-26	1.8276	5.99319e-06
PAGE1	2.5899	4.70158e-10	0.0437	0.862044
PAGE2B	4.3292	1.41442e-25	2.0059	1.54364e-10
PARVG	0.8167	7.71452e-28	0.8699	3.84908e-13
PCDH10	3.328	2.3565e-22	1.309	1.13941e-06
PDCD1LG2	-0.8046	1.43891e-20	-0.6892	9.15151e-08
PILRA	0.8803	1.48996e-28	0.7353	2.44251e-12
POU3F2	3.6207	6.50942e-31	0.9925	5.41451e-08
PRDM8	-1.4517	2.67785e-74	-1.2722	3.621e-27
PTGER4	-1.3935	4.00308e-61	-1.3571	4.18549e-33
RNF113B	-2.2535	7.31547e-18	0.7813	0.00356064
RNU6ATAC	3.9265	8.66612e-19	-0.0843	0.675168
RPS4Y1	2.6459	1.78905e-11	-0.0691	0.777169
RTL1	2.8183	1.00754e-10	0.2671	0.366112
S100G	4.3967	1.02225e-16	1.8838	2.73088e-05
SAMSN1	0.8161	1.32286e-30	0.8333	4.68576e-13
SBSN	4.6103	6.27005e-33	2.1649	7.54414e-12
SCARNA10	6.3466	8.60947e-51	0.0827	0.655326
SCARNA12	3.1049	1.46008e-28	0.644	1.28969e-06
SCARNA16	5.0821	1.29134e-50	0.9305	4.91962e-14
SCARNA18	4.0947	1.28363e-14	0.2752	0.301194
SCARNA1	4.8781	3.03824e-15	-0.383	0.140182
SCARNA21	5.026	1.35057e-37	1.1048	1.91792e-07
SCARNA2	5.511	8.78386e-51	0.939	8.23623e-08
SCARNA3	4.275	1.06793e-15	0.5154	0.0818621
SCARNA4	3.7081	9.18504e-21	0.2773	0.126208
SCARNA5	6.1148	4.34559e-44	-0.2253	0.254548
SCARNA6	4.5628	6.16077e-36	0.1776	0.226907
SCARNA7	4.4856	1.56883e-30	-0.2165	0.221531
SCARNA8	2.0486	6.26707e-10	0.0043	0.980389
SCGB1A1	-5.0842	1.3972e-36	-1.3033	0.000103427
SFTPB	-4.1969	3.10797e-59	-0.7803	0.000457759
SIGLEC7	1.4701	1.6311e-64	1.2834	2.46904e-28
SLAMF8	1.5181	1.06738e-56	1.5752	1.10449e-26
SLC1A6	3.8069	3.31243e-17	1.5613	3.436e-05
SLC9A9	-1.5535	2.43066e-132	-1.666	9.42274e-54
SLITRK1	2.2044	4.74722e-09	0.2497	0.403136
SNORA11	3.2817	4.50596e-32	1.0659	7.35968e-13
SNORA12	4.2737	1.04461e-25	-0.495	0.000662603
SNORA14A	3.7545	1.11578e-10	-0.3246	0.287996
SNORA14B	4.2322	1.56158e-33	0.6655	4.27776e-05
SNORA16A	1.6979	4.45219e-13	0.0848	0.429242
SNORA20	3.2378	3.712e-21	-0.4838	0.000109091
SNORA21	2.3389	2.40853e-20	0.6961	4.9623e-07
SNORA22	2.2093	6.9754e-13	-0.1929	0.142651
SNORA23	6.5239	3.1834e-44	0.3169	0.102438
SNORA24	2.4066	4.56237e-22	0.5686	2.83739e-06
SNORA27	1.6727	4.19215e-13	0.1676	0.129277
SNORA34	3.607	2.33236e-21	0.5255	0.00633954
SNORA37	3.5583	6.14252e-12	0.2614	0.346222
SNORA38B	3.6842	1.96087e-19	0.4759	0.0210967
SNORA38	3.9296	3.99146e-14	-0.1395	0.570801
SNORA46	5.2872	3.32744e-20	-0.1023	0.691041
SNORA49	4.3672	2.05482e-13	-0.1426	0.618108
SNORA53	5.4344	9.12809e-45	-0.395	0.000863981
SNORA54	3.7238	6.67128e-17	-0.3705	0.0554576
SNORA55	2.0995	9.55312e-13	-0.3379	0.00986903
SNORA57	5.5173	3.63546e-61	1.9342	1.51679e-30
SNORA5A	3.5017	1.89237e-24	0.0453	0.743876
SNORA63	4.3171	1.68695e-36	-0.1435	0.162358
SNORA64	4.3317	9.21384e-42	0.992	7.11266e-12
SNORA68	3.0998	1.78368e-27	0.5463	2.31258e-05
SNORA6	2.1627	2.99627e-17	0.109	0.280578
SNORA71D	4.4562	2.71723e-14	0.0073	0.979929
SNORA74A	6.5951	6.03288e-35	-0.3374	0.148351
SNORA74B	6.8919	1.55651e-42	0.3924	0.0800876
SNORA7B	2.6865	3.03771e-21	0.4344	0.000398025
SNORA81	1.8965	1.09086e-12	-0.225	0.0537571
SNORA9	1.9211	3.3763e-14	0.0614	0.60861
SNORD15A	4.3348	2.20386e-33	0.8146	1.57387e-05
SNORD15B	5.9593	5.60896e-48	0.4183	0.0137477
SNORD17	5.6673	1.86595e-50	0.2087	0.160548
SNORD22	3.531	4.45815e-32	0.4596	0.000220081
SNORD33	3.9071	1.16031e-26	0.8437	1.12167e-05
SNORD94	2.8542	3.97225e-23	0.0096	0.921454
SNORD97	4.4342	3.9419e-33	-0.4271	0.000664061
SP7	3.2961	1.73439e-20	0.326	0.138435
SPI1	0.7656	3.80563e-22	0.6158	1.81692e-07
SPINK1	-1.8469	2.43915e-10	-0.3194	0.257058
SSTR3	-1.3799	6.5386e-17	-0.6999	0.00147241
STAR	2.3667	2.21035e-16	0.1974	0.200764
STAT4	-0.7305	1.89235e-16	-0.4139	0.00283869
STX11	-1.9893	2.70307e-113	-2.1552	5.77224e-72
TCF7	-0.9839	2.89118e-18	-0.6379	2.4151e-06
TERC	3.9195	3.55345e-23	0.6264	0.00411742
TGM4	2.0943	6.06082e-09	0.1897	0.452688
TM4SF20	-2.0514	9.09113e-26	-0.5646	0.00214135
TNFRSF17	-1.1355	2.6238e-09	-0.2358	0.307538
TNFRSF1B	-0.7021	8.75045e-36	-0.7072	2.50013e-10
TNFRSF8	-1.3364	7.98128e-44	-1.246	1.53256e-18
TNFRSF9	2.5115	9.55697e-98	2.8835	5.21134e-64
TRH	4.2747	3.60616e-31	1.2421	3.40126e-06
UCN3	3.8204	1.44017e-18	0.5671	0.0146199
UGT2B4	2.8916	3.09665e-11	0.394	0.251729
XIRP2	3.1572	1.01185e-13	0.3597	0.200493
ZC3H12D	1.055	1.14641e-32	1.2339	7.18251e-17
ZFP42	3.2681	7.45181e-13	-0.3282	0.298946

## Sheet: COAD
	Ranked higher post-adjustment						Ranked lower post-adjustment
	Adjusted to purity		Traditional				Traditional		Adjusted to purity
Probe Set ID	log2Ratio	p-value	log2Ratio2	p-value2		Probe Set ID	log2Ratio	p-value	log2Ratio2	p-value2
A2ML1	3.0582	1.0094e-06	0.5951	0.163322		ABCC2	3.0253	1.0413e-13	0.8593	0.0411008
ABCA6	-2.4053	9.63332e-22	-2.08	1.96457e-09		C1orf105	3.4442	1.75974e-13	1.7174	4.466e-05
ABCA8	-4.4043	3.79256e-28	-4.0433	7.24469e-19		CACNG7	-2.2123	1.03698e-12	-1.5387	0.000242176
ABCB5	-3.0929	1.04368e-13	-2.5678	4.48931e-07		CELA3B	-2.8162	1.03425e-09	-1.5988	0.00871527
ABCD2	-1.8095	5.03303e-15	-1.6981	1.02154e-07		CHGB	-2.5509	1.36099e-07	-1.1604	0.0451874
ABCG5	-2.9621	3.55156e-12	1.1438	0.00405335		CHRNA4	-1.9027	1.40471e-14	-0.7901	0.0799239
ABCG8	-2.9165	1.3087e-09	0.3656	0.428178		CHST8	-2.3621	1.05449e-10	-1.7805	1.66722e-05
ABI3BP	-2.7972	1.08067e-24	-2.5956	3.19312e-15		CLCN1	2.0069	6.46158e-08	1.0686	0.00393481
ACE	-2.511	1.25452e-27	-0.4005	0.0351535		DPEP1	4.2346	2.56419e-25	0.916	0.0324937
ACOT12	-2.8449	1.74519e-08	-1.1643	0.0204187		DSG3	4.7053	6.18604e-20	2.9472	1.48595e-08
ACSM5	-2.4659	2.10854e-17	-2.1268	9.95865e-08		DUOXA2	2.6828	2.05863e-07	1.0693	0.0411223
ADAM12	3.3741	4.42501e-32	3.6117	3.06566e-21		FABP6	3.8342	3.85031e-25	-2.8827	3.4504e-12
ADAMTS1	-2.0714	3.0106e-24	-1.9826	8.87206e-15		FAT2	-1.0166	4.63379e-08	-0.7708	0.00132742
ADCYAP1R1	-3.6072	2.71655e-20	-3.1854	3.61925e-12		FGF19	4.9071	3.39705e-19	2.4355	3.94392e-05
ADH1B	-4.0879	2.70181e-18	-3.508	3.26401e-11		FLVCR1	0.797	2.49737e-08	0.1934	0.183451
AGXT2	-4.047	2.76138e-14	-0.5723	0.275517		FOSL1	2.6716	1.16728e-17	2.1133	2.87877e-11
ALDOB	-4.1674	3.07585e-18	0.9319	0.0259804		GOLT1A	1.2243	5.15263e-08	0.5781	0.00952541
AMICA1	-1.7337	9.19353e-19	-1.7524	1.91611e-11		HCN4	-1.4328	4.33106e-09	-1.0557	0.00115779
ANGPTL7	-4.55	5.44905e-28	-4.1283	5.94562e-18		HOXC11	4.4083	4.95527e-12	2.7324	1.84802e-05
ANK2	-2.7735	1.03912e-21	-2.5785	4.55581e-14		HPCA	-1.7779	4.9678e-13	-1.4617	7.85368e-07
APBB1IP	-1.1106	1.05725e-10	-1.048	0.000130854		HTR1D	3.8785	3.22748e-30	1.9502	4.70737e-08
APOA1	-8.8147	5.76278e-62	0.8378	0.0352999		KCNB2	-2.0135	2.85535e-11	-1.5405	6.45804e-05
APOA4	-8.1762	3.35926e-25	3.9586	3.41436e-06		KISS1	2.4747	7.55732e-13	1.4088	3.7288e-05
APOB	-7.9685	1.45331e-36	1.5374	0.00251897		LRP1B	-1.9145	3.38667e-08	-0.2608	0.625171
APOC3	-8.2728	3.06538e-23	3.4085	0.000132331		MLXIPL	2.7814	4.85904e-22	2.1566	3.49697e-14
ARHGAP15	-1.2247	1.4595e-17	-1.2236	5.49136e-08		MME	2.5661	9.55362e-11	-1.2734	0.00275587
ASAH2	-2.1451	2.28353e-34	-1.1283	3.93526e-15		MMP10	3.472	8.68809e-17	1.862	1.15777e-05
ASPA	-4.0754	7.17901e-44	-3.8356	1.38327e-29		NCAN	-1.5643	5.14722e-08	-0.8523	0.0319909
ASTN1	-3.3473	7.69267e-15	-2.74	1.49788e-07		NNAT	-1.5795	1.26918e-07	0.1786	0.711341
BAALC	-2.4157	9.347e-24	-2.2521	4.68605e-13		NR0B2	2.3212	2.25221e-10	0.0573	0.880293
BAI3	-3.1488	3.28943e-20	-2.8711	1.86216e-12		PDZD7	1.9335	5.1704e-16	-0.1184	0.652823
BTK	-1.2611	7.57151e-12	-1.1933	2.55275e-05		PIK3C2G	-3.9742	5.70094e-16	-3.0604	8.55219e-07
C10orf128	-3.2103	6.18338e-61	-3.1829	1.8124e-30		REEP6	1.6818	1.42671e-10	-0.2282	0.414593
C10orf54	-1.7603	2.29705e-32	-1.7651	7.43974e-23		REG3A	3.4826	5.28956e-08	1.6814	0.0169453
C7	-3.2768	5.57996e-16	-2.7306	3.91933e-09		REG3G	3.2191	6.11841e-07	1.547	0.0331908
CADM3	-4.414	4.8231e-32	-3.8933	5.82614e-18		SCG3	-2.5942	2.98261e-09	-1.441	0.0066186
CALCB	3.8298	2.20641e-06	0.845	0.164093		SEC14L2	2.1812	4.78349e-31	1.0083	1.19473e-06
CCDC80	-1.545	1.24298e-09	-1.1364	0.00174061		SFTPD	-1.5752	7.67343e-07	-0.9564	0.0197655
CCR2	-2.2172	4.03195e-19	-2.0491	3.95534e-09		SLC10A4	-1.9659	1.01171e-09	-1.5852	4.94279e-05
CD209	-2.3276	5.59025e-25	-2.2889	1.30135e-15		SLC30A2	2.3808	1.852e-06	0.9978	0.0480329
CD27	-1.7191	3.6788e-15	-1.6674	1.9116e-08		SLC6A15	-2.3037	2.0925e-06	-1.0294	0.0883454
CD300LG	-2.5895	2.28872e-08	-1.5752	0.00602942		SLC6A20	2.6894	1.6952e-12	1.2429	0.00143617
CD48	-1.7729	1.03798e-16	-1.781	4.95839e-10		SLITRK1	-2.3655	9.88015e-11	-1.6842	0.000293324
CDK15	-3.2743	2.50815e-32	-3.1265	5.92131e-16		SULT2B1	2.8971	5.45168e-29	2.22	7.81254e-17
CEACAM20	-5.1403	1.64928e-18	1.0615	0.0466295		SUMO1P1	-2.8817	3.94083e-11	-2.1325	6.5865e-05
CFHR1	-2.3952	6.76649e-30	-2.3583	1.76363e-18		SUN5	-4.0642	6.68113e-14	-3.0396	9.45437e-07
CFP	-1.849	7.26403e-22	-1.8852	6.29642e-13		TIGD3	1.1896	4.37248e-09	0.4118	0.0514731
CLEC10A	-2.8117	3.98252e-24	-2.6641	1.18238e-13		TM4SF4	2.7873	5.29972e-08	1.4576	0.0157762
CLEC4G	-4.0704	1.09724e-31	-3.5833	9.15435e-16		TMEM41A	1.0265	2.86969e-27	0.7716	4.44714e-15
CLEC4M	-3.489	7.60659e-20	-3.071	1.69719e-10		TNFSF15	1.7323	1.6202e-21	0.8527	1.87225e-05
CLEC5A	3.5658	8.72006e-34	3.3394	2.90303e-21		TULP3	0.7598	4.17867e-18	0.8436	2.54646e-09
CLEC9A	-2.8633	1.33961e-29	-2.7773	8.10865e-18		ZFR2	-1.6546	1.65919e-12	-1.2751	1.85084e-05
CLVS2	-4.3284	1.72202e-23	-3.9053	7.30944e-14		ZMAT4	-2.7258	2.99225e-11	-2.0656	4.09311e-05
CMA1	-3.6382	5.0549e-22	-3.214	9.14542e-12
CNRIP1	-1.3343	1.32974e-16	-1.3228	3.25334e-09
CNTN1	-2.7336	2.48157e-14	-2.2525	1.4941e-07
CPO	-7.1932	2.29288e-70	0.6142	0.0783103
CUBN	-6.4473	1.73937e-117	-0.6552	0.00174524
CXorf21	-1.2531	1.79495e-11	-1.2119	1.19328e-05
CYP2J2	-1.1611	2.83235e-11	-0.5988	0.000615842
CYP3A43	-1.8262	3.88714e-09	-0.2367	0.431486
CYP3A4	-5.4658	1.36759e-25	-2.1996	1.67384e-07
CYSLTR1	-2.4716	3.50129e-32	-2.4032	2.54344e-17
CYTH4	-0.957	6.56001e-10	-0.9122	0.000538224
DCLK1	-2.7226	1.4929e-24	-2.485	3.90426e-13
DFNA5	-1.6748	1.11512e-10	0.3197	0.268025
DOCK10	-1.1985	8.59589e-14	-1.1456	3.23809e-06
DPEP2	-1.4086	7.44125e-15	-1.2816	5.02576e-06
ENG	1.3393	3.27589e-23	1.2963	1.26037e-12
ENPEP	-4.2221	1.64207e-51	0.5804	0.00533073
ENPP7	-4.6862	2.43632e-22	-0.1065	0.803627
EVI2A	-1.3178	8.43754e-13	-1.2734	5.83197e-06
FAM107A	-3.1997	1.58689e-34	-3.1108	4.09107e-23
FAM180B	-4.357	7.4295e-39	-4.1864	2.07401e-26
FAM49A	-1.2251	1.35624e-12	-1.1512	1.08066e-05
FBP1	-1.0465	8.10327e-07	-0.095	0.626302
FCGR2B	-1.6147	3.48793e-12	-1.4377	2.67945e-05
FEV	-3.9497	8.00537e-18	-3.3277	2.77273e-10
FIGF	-4.1983	8.92703e-23	-3.662	4.12622e-12
FLI1	-1.0553	1.0436e-13	-1.028	8.21958e-06
FMO1	-4.2878	1.78509e-33	1.0772	0.00470407
FOLR2	-2.4171	2.20942e-19	-2.317	7.87432e-12
G6PC	-6.9557	6.98096e-26	-4.1018	1.7528e-10
GFRA2	-3.6842	9.47883e-42	-3.6336	1.71764e-28
GIMAP1	-1.4922	1.09994e-23	-1.4417	1.99427e-09
GIMAP4	-0.9581	2.29394e-11	-0.9305	8.76646e-05
GIMAP6	-1.357	1.96e-16	-1.3332	7.4611e-08
GIMAP7	-1.3329	4.54185e-17	-1.3204	6.48791e-08
GIMAP8	-1.3442	9.64982e-18	-1.3133	3.71803e-08
GNG2	-1.6289	7.9694e-27	-1.6284	1.10872e-14
GNG8	-2.4152	1.06633e-16	-2.1248	3.27924e-08
GPX3	-2.3817	3.37515e-19	-2.2182	1.05549e-11
GRASP	-1.1282	1.6833e-16	-1.1267	1.99932e-09
GSTA1	-5.2044	1.03503e-27	-2.7366	1.05589e-10
GSTA2	-5.5989	4.98376e-31	-1.3057	0.000621025
GSTA5	-4.8435	5.187e-21	-2.8479	3.42121e-12
GYPC	-1.6176	9.79248e-23	-1.5664	9.30652e-11
HAPLN3	1.8802	1.31401e-19	1.8542	6.74395e-12
HAPLN4	-3.6058	2.28731e-29	-0.2747	0.328622
HCLS1	-0.8756	2.81621e-10	-0.8671	0.000427994
HEBP1	-0.7764	1.61414e-08	-0.259	0.0360861
HTR7	-2.6088	1.682e-32	-2.4547	1.9276e-15
IGF2	4.072	3.21061e-10	1.5904	0.00189664
IL10RA	-1.3273	3.92449e-15	-1.2444	8.74019e-06
IL16	-1.4129	1.21145e-17	-1.4181	1.96277e-09
JAM2	-3.0799	1.06405e-40	-2.9357	1.29282e-23
JPH4	-2.2192	8.39761e-20	-2.016	4.42227e-10
KCNA1	-3.2775	1.88967e-17	-2.8059	1.41823e-09
KCNA3	-3.7857	1.38604e-38	-3.6216	2.03061e-22
KCNJ13	-6.4802	1.89121e-35	0.9684	0.0160671
KCNN3	-1.9383	3.29183e-23	-1.8671	5.77184e-14
KRT222	-3.0539	6.37979e-21	-2.6673	2.20352e-10
KRT24	-5.6443	1.28115e-15	-4.2929	1.14052e-07
LEPRE1	1.2602	7.83809e-26	1.2009	8.06466e-17
LIFR	-2.9544	7.20686e-28	-2.8425	3.85177e-19
LILRA4	-1.8972	4.232e-14	-1.5181	4.98955e-05
LILRB5	-2.7165	4.36714e-26	-2.6376	4.37347e-16
LIX1L	-2.2243	1.78456e-37	-2.2408	3.63981e-26
LOC100240735	-1.7887	7.17713e-14	-1.5824	2.45008e-06
LOC400043	-1.4755	2.93519e-17	-1.3301	4.99268e-07
LRAT	-4.2231	7.0011e-19	-2.1155	5.59274e-07
LSP1	-1.3401	2.1183e-19	-1.3118	6.36689e-08
LY9	-2.0478	4.76217e-18	-1.9492	2.60812e-09
LYVE1	-4.0449	3.75594e-54	-3.7119	2.07521e-26
MAB21L1	-3.2417	5.1989e-21	-3.0274	1.85517e-13
MAF	-2.2672	1.44323e-32	-1.1454	8.27025e-07
MAL	-3.4232	6.86776e-34	-3.261	3.62126e-20
MAS1L	-4.0834	6.88391e-25	-3.6731	3.73928e-11
MGAM	-6.5971	1.62704e-77	-1.8034	5.15154e-09
MIXL1	-3.6214	8.67454e-35	-3.5269	3.2258e-21
MPEG1	-2.0041	6.14114e-20	-1.9506	1.39911e-11
MRC1	-2.0059	2.23454e-14	-1.8284	2.87099e-07
MRO	-2.2807	6.03847e-12	-0.1394	0.634924
MS4A10	-7.6198	2.31844e-77	-3.758	1.51541e-24
NCF1B	-1.3989	9.10404e-13	-1.3239	6.11649e-06
NCF1C	-1.6979	4.38825e-17	-1.6238	6.66438e-08
NCF1	-2.098	1.07076e-25	-2.042	6.11244e-12
NPR1	-1.8603	4.9118e-21	-1.7442	2.29229e-11
OAT	-1.3868	3.19006e-12	-0.2174	0.213065
P2RX2	-3.8213	2.13784e-26	-3.545	4.59202e-17
P2RY12	-2.8069	6.54956e-21	-2.6465	4.18287e-13
PCSK2	-4.931	1.73377e-25	-3.7824	3.15108e-10
PDE2A	-2.3171	2.08352e-25	-2.2179	2.89015e-16
PDE6G	-1.2402	5.094e-12	-1.2025	1.34036e-05
PEPD	-0.788	5.62156e-07	-0.1181	0.401965
PI16	-4.3859	2.16817e-24	-3.7868	4.13171e-14
PIK3CG	-2.3404	1.27476e-21	-2.273	2.73677e-13
PIK3R5	-1.03	1.16659e-09	-0.9448	0.000660035
PKNOX2	-2.519	8.69635e-23	-2.4024	1.90025e-14
PLB1	-1.8961	7.80896e-12	-0.1257	0.619141
PMP22	-1.6822	9.61404e-15	-0.6789	0.00376642
PNMA5	4.4953	1.97355e-08	1.3898	0.0103209
PPP1R16B	-1.5627	1.29632e-16	-1.4603	2.12851e-07
PRKCB	-2.1054	1.37581e-19	-1.916	1.05314e-09
PTGR1	-1.325	1.20346e-16	-0.6095	2.33926e-05
RASGRP4	-1.5392	1.77621e-17	-1.4775	7.44742e-08
RASSF2	-1.0733	1.56552e-10	-1.005	0.000100511
RCSD1	-1.4346	6.0258e-19	-1.4175	8.385e-09
RERGL	-4.7868	1.42031e-26	-4.2619	2.39883e-15
RORB	-1.5505	6.0702e-08	-1.1724	0.00437198
SAT2	-0.7219	6.32869e-07	-0.3033	0.0252832
SEMA3G	-1.9597	1.46361e-19	-1.6956	3.28955e-09
SFRP1	-4.3605	2.88625e-25	-3.7097	8.0335e-14
SGCG	-4.1133	9.33831e-33	-3.8695	3.87285e-20
SH2D3C	0.8748	9.38898e-12	0.8541	1.89073e-05
SHBG	-3.2004	9.9022e-25	0.1306	0.637741
SHE	-1.7906	4.26988e-22	-1.7239	4.198e-12
SLC10A2	-6.7806	4.94151e-16	-2.4133	0.00177042
SLC11A1	2.3001	9.26921e-23	2.3074	1.76743e-14
SLC13A1	-6.1539	3.88673e-18	-3.2284	7.52072e-07
SLC15A1	-3.1892	2.60934e-10	-1.0977	0.026484
SLC17A7	-3.0984	7.62835e-48	-3.0393	2.2212e-29
SLC24A4	-1.668	8.46795e-22	-1.7362	8.48675e-13
SLC28A1	-4.9322	2.9663e-27	1.0439	0.0116798
SLC2A2	-6.0352	9.52593e-24	1.9993	0.00058956
SLC2A5	-2.2829	2.90807e-18	-0.9485	0.000927708
SLC5A12	-4.7275	6.14298e-23	-0.7418	0.0759527
SLC5A4	-2.7238	3.11189e-29	-0.3005	0.133844
SLC7A14	-3.3116	1.36609e-12	-2.6484	1.56323e-06
SLC7A9	-4.7724	3.03202e-18	1.5328	0.000676568
SLC9A9	-2.0614	1.03872e-24	-2.0156	4.37359e-14
SLIT3	-2.6669	3.25192e-28	-2.4004	2.29889e-13
SLITRK2	-2.556	7.57311e-16	-2.1902	1.45181e-07
SOAT2	-2.6144	1.93149e-06	0.0545	0.910097
SSTR2	-2.7643	1.19504e-30	-2.588	2.59357e-16
SSTR3	-3.2345	4.21849e-24	-3.0332	5.47948e-14
STAB1	-1.6627	2.62964e-21	-1.6649	9.21788e-12
STK32B	-1.618	3.93255e-16	-1.5339	9.93203e-09
SULT2A1	-3.4519	1.33607e-07	0.9037	0.146033
SUSD2	-2.0649	1.48509e-12	-0.216	0.488451
TCEAL5	-2.8352	3.93048e-18	-2.3354	9.61541e-08
TDRD10	-1.897	7.01001e-23	-1.8759	9.364e-14
TLL1	-2.4173	3.92661e-15	-2.0401	8.15076e-08
TMEM151B	-3.7442	3.21961e-31	-3.4649	1.52023e-18
TMPRSS15	-4.2697	1.58829e-08	0.9563	0.189404
TNFAIP8L2	-1.0338	1.86523e-11	-1.045	1.31238e-05
TNXB	-3.9955	9.0878e-40	-3.6779	1.08211e-23
TREH	-3.195	3.40579e-19	-0.9153	0.00754166
TTC36	-2.5105	1.68321e-13	-0.921	0.00471772
UGT1A3	-2.8376	2.95282e-07	-0.832	0.0965706
VASH1	0.9766	3.51252e-17	0.9305	9.30862e-10
WAS	-0.8406	6.18979e-09	-0.8229	0.000950726
WISP1	2.8732	3.81842e-39	2.9262	2.67531e-26
WISP2	-3.8707	7.32301e-20	-3.1757	6.41411e-10
XPNPEP2	-2.6327	1.79142e-08	-0.6759	0.139642
ZEB2	-1.3707	5.17511e-16	-1.2666	6.16303e-07
ZIK1	-1.447	1.86432e-16	-1.3791	3.01739e-08
ZNF154	-1.8724	6.9577e-25	-1.8501	3.53744e-16

## Sheet: HNSC
	Ranked higher post-adjustment						Ranked lower post-adjustment
	Adjusted to purity		Traditional				Traditional		Adjusted to purity
Probe Set ID	log2Ratio	p-value	log2Ratio2	p-value2		Probe Set ID	log2Ratio	p-value	log2Ratio2	p-value2
A2M	-1.3772	5.19306e-12	-0.8164	0.000470746		ABCC6	-2.1913	1.41792e-16	-1.8763	1.76941e-12
AADACL3	-6.1092	3.99585e-15	3.5443	2.11098e-06		ACADL	-2.9903	6.73431e-12	-1.9418	0.000106053
AADACL4	-4.7147	7.61066e-14	0.1268	0.853723		ACAN	1.8315	7.14964e-08	0.7812	0.0252766
ABCA6	-2.0075	1.77708e-13	-1.3778	7.0581e-06		ACP5	1.2522	4.44092e-09	0.8814	1.76028e-05
ABCA8	-3.8121	1.56117e-21	-2.9742	2.11888e-12		ACSS2	-1.0734	9.06019e-13	-0.9208	8.70717e-10
ABCB1	-1.7624	1.16694e-11	-1.1795	3.11988e-05		ADAM19	1.3788	7.71714e-07	0.9261	0.000571079
ABCB4	-1.8479	1.07577e-14	-1.32	5.41856e-07		ADAM8	2.1302	5.47651e-17	1.8966	1.17528e-13
ABCD2	-2.8613	2.96291e-21	-1.4987	2.52772e-05		ADAMTS14	2.6033	8.69563e-22	2.3427	5.83418e-18
ABI3BP	-3.0108	8.15272e-17	-2.3094	2.14255e-09		ADAMTS19	-3.1059	8.14719e-12	-2.1548	0.000232808
ACE	-0.9284	4.24906e-07	-0.4046	0.064706		ADCY8	-3.1817	4.20254e-07	-2.1552	0.00165768
ACSBG1	-4.9057	4.52642e-52	-0.9779	0.000269261		ADRA1B	1.9885	1.04459e-06	0.7882	0.0569944
ACSM5	-3.0608	3.61926e-20	-2.2724	8.79621e-10		AGBL1	-3.5406	1.7264e-12	-3.2387	5.5488e-09
ACVRL1	-0.9895	1.80686e-09	-0.552	0.00368245		AIM2	3.3439	9.72752e-25	3.0688	2.84999e-21
ADIPOQ	-4.7306	7.09246e-12	-3.3026	3.41241e-06		ALAD	-1.28	2.0741e-26	-1.228	1.2852e-23
AGTR1	-2.4768	6.82996e-09	-1.6034	0.000345578		ALDH3A2	-0.9786	1.21529e-09	-0.7506	1.45691e-06
AHSP	-3.1134	3.70306e-14	-0.798	0.0583092		ANGPTL6	1.0924	2.31107e-06	0.7011	0.00151702
AK7	-2.1669	8.12808e-10	-1.3229	0.000180622		APOC1	1.8405	1.20273e-06	-1.1068	0.00226286
AKAP14	-3.9756	4.17398e-22	0.6254	0.113692		AQP9	2.1389	2.17903e-09	0.7379	0.0269736
ALB	4.4821	2.47863e-11	2.3139	5.13928e-06		ATP5L2	-1.2424	2.10924e-19	-0.9658	1.54113e-07
ALOX5	-1.0407	2.16197e-06	-0.2386	0.356079		ATP6V1B1	-3.9728	8.49487e-21	-3.6425	2.47911e-17
ALS2CR12	-1.9979	7.69423e-16	-0.516	0.0274317		BCKDHB	-1.3815	3.26263e-15	-1.1981	7.9276e-12
AMY2A	-8.5809	1.31841e-64	1.5225	0.00362611		BLM	1.0913	6.07692e-12	-0.1337	0.454007
AMY2B	-5.8921	9.6705e-61	-0.0686	0.82619		BMP1	1.7474	8.68502e-24	1.6536	6.51523e-21
ANGPTL1	-4.6478	1.06153e-32	-3.7519	8.49351e-20		BMP8A	2.7758	1.96562e-23	2.5769	3.30204e-20
ANK2	-3.3253	8.26609e-26	-2.7264	1.48195e-15		C10orf67	1.6838	9.76153e-07	1.0937	0.00155043
ANKMY1	-0.8541	2.85012e-07	-0.1953	0.205601		C21orf58	1.1323	8.87539e-08	0.7512	0.000519472
ANKRD55	-1.7371	1.76011e-10	-1.0049	0.000568138		C2orf49	-1.2137	6.27877e-31	-1.1024	2.91955e-26
ANXA6	-1.2919	1.21667e-09	-0.8131	0.000551791		C6orf10	3.8029	4.07194e-14	2.8188	1.66169e-08
AOC3	-1.987	1.93366e-14	-1.5481	2.94521e-08		C9orf117	2.8904	4.18075e-53	1.6532	9.20228e-17
APBB1IP	-1.0683	1.97371e-07	-0.103	0.704232		C9orf9	-1.1911	3.90755e-09	-0.8823	8.82284e-06
APOBEC4	-4.5309	1.22072e-08	0.3493	0.632618		CBWD3	-1.1427	5.79082e-18	-0.9634	1.00809e-13
AQP1	-2.164	1.39986e-26	-1.6624	1.92395e-13		CCL11	4.5308	1.76674e-30	3.8033	8.19051e-24
ARHGAP18	-1.4508	5.35941e-21	-0.9101	3.08042e-07		CCL20	2.1771	1.01477e-06	1.1133	0.0146366
ARHGAP6	-2.2331	9.31653e-24	-1.8392	1.79966e-14		CCL26	2.2867	3.40801e-08	1.2743	0.00511091
ARHGDIB	-0.7329	1.82991e-06	-0.1179	0.535888		CCL5	1.6787	4.73158e-07	0.903	0.00452734
ARHGEF15	-1.1111	1.66239e-09	-0.7191	0.000488723		CD24	-1.4698	7.05412e-08	-1.1012	0.00044346
ARHGEF6	-1.6019	2.95279e-17	-0.8104	0.000882609		CD300LF	1.4558	1.97784e-07	0.5272	0.0167968
ARL6IP5	-1.2142	9.2142e-20	-0.9297	8.28381e-11		CD80	2.0792	1.60341e-14	1.3563	5.79659e-09
ARMC3	-4.7676	2.14428e-11	3.0203	2.26383e-05		CDX2	3.8312	7.6867e-09	2.6033	8.13693e-05
ARMC4	-3.5913	5.6821e-13	0.6883	0.143396		CERCAM	2.6478	1.7322e-27	2.5257	1.35793e-24
ATP10A	-1.1772	2.01947e-06	-0.474	0.0759442		CETP	1.2124	3.71043e-07	0.3592	0.111472
ATP1A3	-1.7506	9.69979e-08	-0.543	0.064944		CGB5	3.8088	4.35917e-20	3.9549	7.48694e-15
ATP2A3	-2.9111	8.77707e-34	-2.1196	1.70663e-16		CHGB	2.8551	9.10409e-07	2.1205	0.000813518
ATP8A1	-2.3675	1.55399e-19	-1.822	7.30887e-11		CHIT1	3.1845	2.31824e-09	2.2975	7.19297e-06
AVPR1A	-1.8536	7.15112e-09	-1.2227	0.000315101		CHN1	1.5567	4.92397e-12	1.2295	8.61281e-09
AWAT1	-8.2944	1.55156e-50	3.9702	6.06276e-06		CHST11	2.1278	6.95925e-23	1.8226	2.87827e-18
AWAT2	-8.9149	1.23115e-45	3.8373	1.21168e-05		CLEC4E	1.6302	2.74251e-07	0.8181	0.00184483
BHLHE22	-1.754	2.50285e-10	-1.0151	0.00120509		CMPK2	1.5131	7.44554e-07	0.9844	0.000910636
BST1	-1.0638	3.92323e-07	-0.5516	0.0201803		COL11A1	3.836	2.38567e-16	3.3149	1.14635e-12
C10orf128	-3.4534	1.10468e-66	-2.5992	1.76769e-23		COL1A1	3.1892	7.47233e-19	2.3779	9.75001e-12
C10orf129	-7.1034	2.69224e-55	1.8955	0.00347499		COL24A1	1.8531	3.40425e-09	1.4013	4.64031e-06
C10orf95	-1.3096	3.78646e-08	-0.6818	0.00301813		COL2A1	3.4668	4.27118e-17	2.5091	1.04356e-08
C11orf88	-3.369	1.16437e-13	-0.9969	0.0168873		COL3A1	2.8364	8.44385e-15	1.7419	5.02288e-07
C12orf74	-2.6417	2.00605e-08	-0.8766	0.0574131		COL4A2	2.2426	2.83887e-26	2.0451	1.20466e-22
C15orf26	-2.9233	1.18452e-17	-0.8092	0.0132086		COL5A1	3.0594	1.03658e-21	2.4561	9.19313e-15
C16orf71	-1.9855	9.54232e-17	-0.9023	6.41164e-05		COL5A3	2.0279	9.05218e-14	1.6981	3.34458e-10
C1QTNF3	-2.1851	6.92885e-08	-0.8248	0.0289966		COL8A1	1.8868	6.23251e-07	1.2883	0.000431456
C1orf141	-3.9429	2.39061e-08	0.8707	0.23503		COTL1	1.0591	9.9598e-09	0.7166	2.00741e-05
C1orf158	-4.9916	5.7107e-11	-3.1819	1.92109e-05		CPXM1	1.7103	1.03704e-08	0.867	0.00972822
C1orf189	-4.0174	1.0683e-25	-2.2554	1.73716e-11		CPZ	1.5326	7.52758e-07	0.36	0.239963
C1orf194	-4.8061	4.81936e-14	1.6162	0.00646193		CTLA4	1.919	2.45844e-11	1.2726	8.24653e-07
C1orf87	-5.1091	2.41936e-10	-1.7829	0.0142196		CXCL10	2.8229	6.85586e-10	1.8948	1.98028e-05
C21orf128	-3.3619	6.31685e-11	0.5642	0.253438		CXCL11	3.4437	4.39032e-12	2.2251	3.32002e-06
C22orf15	-3.2332	9.09214e-12	-0.9984	0.0170556		CXCL13	2.8882	2.08377e-16	1.9931	2.09101e-10
C2orf73	-3.46	4.44127e-13	-1.921	3.45815e-05		CXCL9	2.0601	1.67374e-06	0.6501	0.0984174
C3	-1.9593	5.4713e-12	-1.4155	5.75931e-06		DDT	-1.1329	8.79285e-11	-0.9323	7.96456e-08
C4orf22	-3.8584	4.26393e-10	0.7673	0.223781		DDX58	1.6277	1.44903e-09	1.2437	2.88214e-06
C5orf49	-3.8704	8.40203e-16	-2.1951	4.99118e-07		DIRC1	3.0254	4.30891e-10	2.4527	5.90473e-07
C6orf118	-4.253	6.16137e-12	0.105	0.851741		DOK3	1.0503	2.09318e-06	0.3344	0.0386646
C6orf165	-2.9156	6.92232e-22	-1.3566	6.61634e-07		EGFL6	1.4263	4.68722e-07	0.8332	0.002218
C6	-4.6159	4.00791e-14	-3.398	6.00144e-08		EMR1	2.4578	4.67283e-10	1.963	4.05426e-07
C7	-3.9018	2.85442e-13	-2.5006	7.88458e-06		ENG	1.2903	1.73467e-12	0.8507	1.68443e-08
C8G	2.6087	2.14176e-07	0.7617	0.030302		ENPEP	1.1826	6.48969e-07	0.2529	0.28385
C9orf116	-1.7654	1.55405e-10	-0.3983	0.129801		EPSTI1	1.6098	9.92351e-08	1.1006	0.000170002
C9orf135	-4.7765	2.91e-09	-2.4115	0.00211258		ESM1	2.1494	9.24741e-15	1.2656	1.15722e-05
C9orf171	-3.8683	1.25772e-17	0.4899	0.234524		FA2H	-3.2972	3.58017e-17	-2.8422	5.89442e-13
C9orf24	-3.6959	1.79791e-20	-2.2019	3.216e-09		FADS1	1.5654	5.41506e-10	0.7018	0.00691989
CA6	-10.6351	1.7201e-74	1.5528	0.00278326		FAM47E	-2.5314	5.16254e-19	-2.2918	1.37832e-15
CAPS	-2.6753	1.16301e-13	-1.1934	0.000587697		FAM86B2	-2.5416	2.90031e-19	-2.256	1.31358e-15
CASC1	-3.2195	3.23564e-18	-1.8474	2.37e-07		FCGR2A	1.194	1.43169e-06	0.5422	0.00807933
CASS4	-1.0591	1.48696e-06	0.017	0.95342		FGF5	2.7699	1.03626e-08	1.5556	0.00374213
CCDC108	-5.0023	2.6823e-22	-3.0487	1.77456e-11		FMNL3	1.0912	2.21133e-11	0.7474	1.96717e-07
CCDC113	-1.3572	2.39488e-07	-0.3909	0.120195		FN1	2.9978	6.38166e-14	2.0942	1.64798e-07
CCDC114	-2.3675	5.05469e-10	-0.2724	0.457489		FNDC1	2.2467	1.30959e-08	0.9617	0.0117478
CCDC135	-4.5474	9.07068e-20	0.8263	0.0736032		FOXP3	1.4469	3.74419e-08	0.6358	0.00451798
CCDC13	-1.4692	6.31569e-08	-0.4606	0.0501214		FXYD4	-3.0121	4.22956e-11	-2.4453	7.89762e-08
CCDC141	-2.1511	2.74286e-11	-1.3267	0.000156462		GBP5	2.4006	5.37002e-09	1.4833	0.000100164
CCDC17	-3.0145	7.81478e-23	-0.9229	0.00129612		GFI1	1.6882	1.99001e-09	1.2563	4.85457e-06
CCDC19	-2.3505	7.51941e-19	-0.7108	0.00401502		GMDS	-1.6917	9.7436e-26	-1.6099	1.06454e-22
CCDC33	-4.5445	6.51409e-18	0.2788	0.559985		GNLY	2.7156	7.83908e-14	2.0636	4.84314e-09
CCDC37	-2.4435	6.11053e-12	-0.7612	0.0212826		GNMT	-2.5197	2.86783e-21	-2.2996	1.84707e-17
CCDC40	-1.3917	1.74772e-09	-0.1375	0.52261		GPM6A	-1.4762	1.93034e-06	-0.8942	0.016264
CCDC42B	-3.1937	1.14844e-20	-1.6319	6.59347e-07		GRAP	1.1012	1.98272e-08	0.7003	8.92853e-05
CCDC65	-3.2641	5.06775e-33	-1.0621	2.43654e-05		GREM1	2.0869	3.74888e-10	1.5858	7.98699e-07
CCDC69	-1.9602	3.77189e-23	-1.3988	1.22174e-09		GRIA4	-2.5741	5.42473e-09	-1.3372	0.00931023
CCDC78	-2.234	3.87239e-09	0.2286	0.526211		GRM5	2.1025	5.13874e-07	-0.1251	0.758904
CCDC81	-2.6535	1.58301e-25	0.0789	0.730536		GRP	2.864	3.59018e-09	1.7045	0.000555665
CCDC89	-2.2063	8.54326e-11	-0.3451	0.295834		GSDMB	1.5931	1.79519e-07	0.6728	0.0332195
CCDC96	-1.246	2.32702e-09	-0.3241	0.0965223		HK3	1.737	1.5819e-07	0.928	0.000859947
CCKAR	-2.7504	8.73417e-08	0.0302	0.953309		HOXC13	1.9078	6.04765e-09	1.1753	0.000520868
CCL15	-3.7501	1.84608e-06	-1.767	0.0238765		HSD11B2	-2.1422	1.17677e-19	-1.8547	4.90836e-15
CCL23	-2.6767	1.37479e-19	-1.8196	5.23692e-08		HSD17B13	-3.7869	8.09946e-27	-2.8024	3.81765e-10
CCL27	-2.3054	1.50585e-07	-1.1213	0.00523071		HSD17B3	3.2297	9.77279e-12	1.6559	0.000509178
CCL2	-2.2422	1.58489e-16	-1.6354	5.48074e-08		HSD17B6	2.3344	4.29444e-32	2.1401	2.68691e-26
CCR2	-2.0342	2.64654e-13	-0.392	0.271661		HSPA14	-0.9873	2.13617e-14	-0.8619	2.36311e-11
CD14	-1.0183	1.31094e-06	-0.2488	0.329663		IDO1	2.6156	5.14956e-09	0.6753	0.13522
CD1C	-1.7077	5.00657e-09	-1.1152	0.000267758		IFI30	1.2764	2.97334e-09	0.6044	0.00047848
CD200R1	-3.0103	2.75523e-27	-2.2345	4.01551e-14		IFI35	1.6935	1.18517e-11	1.2982	1.25358e-07
CD226	-1.2951	1.28815e-07	-0.0902	0.771027		IFIH1	1.2915	3.71234e-07	0.8422	0.000637427
CD40LG	-2.0618	6.24787e-11	-0.8898	0.0150394		IFIT3	2.0045	2.16328e-09	1.5438	2.73692e-06
CD5	-1.5704	3.65985e-10	-0.5107	0.0982879		IGFL3	3.3153	1.34344e-08	2.2396	0.000168403
CDC20B	-3.2236	1.36447e-07	-1.1166	0.0199048		IL15RA	0.8812	2.39925e-06	0.5032	0.00412808
CDH5	-1.1626	7.19515e-09	-0.7098	0.00162411		IL2RA	1.4577	8.12319e-08	0.7588	0.000440736
CDHR3	-4.5736	3.26264e-29	0.0622	0.854211		IL4I1	1.61	5.59854e-08	0.8247	0.00213023
CDHR4	-3.1808	3.53065e-13	-1.2631	0.00130227		IQCG	1.7548	3.28606e-09	0.9787	0.00144559
CEACAM3	-2.8877	2.03857e-28	-2.1069	1.82764e-14		IRAK1BP1	-2.0702	1.40983e-23	-1.9452	1.81641e-20
CECR1	-1.4048	1.37547e-09	-0.2278	0.436784		ISG15	3.9982	1.01778e-29	3.926	1.66154e-25
CELF2	-1.6085	4.60943e-13	-1.0175	6.3692e-05		ITGA11	2.3416	5.66009e-10	0.9718	0.00964178
CERKL	-1.8205	1.59156e-12	0.2736	0.304537		ITGAX	1.3789	1.83753e-07	0.6741	0.00127819
CFP	-1.6603	4.08207e-11	-0.8397	0.00351172		KHDC1L	4.2075	1.52606e-19	3.7093	6.07624e-15
CHI3L1	-2.2346	2.60129e-09	0.281	0.472871		KIAA1324	-3.3979	3.67479e-14	-2.9942	4.42103e-11
CILP	-3.565	4.51719e-15	-2.7156	1.49986e-08		KIF26B	2.2172	6.68629e-17	1.9257	3.61739e-13
CISH	-1.1765	1.43623e-14	-0.7196	2.71083e-05		KIF4B	-1.623	7.77141e-22	-1.4734	3.14932e-18
CLEC10A	-2.6548	2.47302e-22	-1.3895	2.98062e-05		KMO	1.3985	1.68638e-07	0.7413	0.00191469
CLEC14A	-1.2357	3.86752e-12	-0.8307	2.65246e-05		LAG3	1.9878	9.18946e-09	0.7886	0.0106036
CLEC4GP1	-2.1154	1.31424e-07	-0.641	0.114888		LAIR2	2.4607	4.07888e-15	1.8387	1.78067e-10
CLEC9A	-1.5904	2.81426e-07	-0.5692	0.0990971		LILRA3	2.2876	2.93419e-10	1.3868	3.01481e-05
CLNK	-1.3401	1.18367e-06	-0.4075	0.199349		LILRA6	2.1659	5.50606e-14	1.4481	5.77345e-10
CNGA4	-3.7577	1.50434e-23	0.4618	0.160801		LIM2	3.5801	1.58526e-07	2.1548	0.0029241
CNRIP1	-1.0499	1.49857e-07	-0.5342	0.0201512		LIMD2	1.4083	6.19644e-10	0.9568	4.48737e-06
COL14A1	-2.2801	3.72676e-15	-1.5864	8.47066e-07		LOC145837	-2.7058	5.29302e-15	-2.3872	1.11838e-11
COL6A6	-1.8173	5.63858e-07	-0.9372	0.0185949		LOC339240	2.2724	1.46285e-09	1.6772	1.28342e-05
CSF1R	-1.0809	7.97087e-08	-0.1811	0.496568		LRRC3B	-2.9385	6.81963e-07	-2.1722	0.00106843
CSF2RA	-1.9842	1.71011e-23	-1.2424	1.01399e-07		LRWD1	0.6382	1.57958e-07	0.382	0.00296328
CST1	-5.978	6.05628e-25	-1.0661	0.0488894		LYPD1	2.2281	1.18887e-10	0.8419	0.0164833
CST2	-9.5513	9.7923e-73	1.2018	0.0104082		2015-03-04	2.3607	9.79528e-12	1.7599	8.34273e-07
CST4	-10.8388	2.21358e-74	1.4043	0.00706374		MATN4	-1.7609	6.17041e-07	-0.8265	0.0634147
CST5	-9.9903	2.21877e-43	3.9314	9.45272e-06		MEP1A	1.5894	1.18175e-06	-0.3873	0.207617
CTSS	-1.5065	2.8976e-13	-0.2814	0.297482		MIAT	2.3432	1.04371e-12	2.0172	1.08882e-09
CX3CR1	-2.9163	7.80088e-22	-2.1963	7.19353e-12		MICB	1.6723	6.1294e-12	1.3989	7.5756e-09
CXCL12	-2.5507	1.97475e-17	-1.8142	6.20478e-08		MIR155HG	1.6499	5.25135e-08	0.9718	0.000529192
CXorf36	-1.2597	1.09329e-12	-0.8516	2.09106e-05		MMP12	3.4495	1.26427e-22	2.9087	2.93561e-18
CYP19A1	-1.4871	1.6149e-06	0.1785	0.566684		MMP14	1.4295	2.0515e-15	1.2513	3.74985e-12
CYP4F8	-3.9798	9.84623e-19	0.5694	0.198512		MMP8	2.9103	2.90394e-09	2.0532	4.67493e-05
CYSLTR1	-3.3493	7.58093e-39	-2.4295	1.65817e-16		MMP9	3.6168	3.7226e-25	3.3382	4.86265e-22
DDO	-2.6315	1.29637e-17	-1.9665	5.56281e-10		MNX1	2.3988	1.01081e-08	1.7025	2.69376e-05
DGAT2L6	-9.1257	6.86262e-56	3.6757	3.1999e-05		MOGAT1	-4.9375	9.83118e-23	-4.7188	5.08711e-20
DHH	-1.7928	8.50735e-10	-1.091	0.000614685		MYH7B	-2.3134	1.80364e-13	-1.8274	5.65891e-06
DIO1	-2.4607	9.83254e-12	-1.1401	0.00135373		MYO7A	1.3162	3.61272e-09	0.9348	4.21152e-06
DNAH10	-2.3944	3.04309e-16	-0.9503	0.000631052		MYO9B	0.6402	2.36219e-10	0.4836	6.81797e-07
DNAH12	-4.5149	2.92451e-25	0.1507	0.679452		NID2	1.7818	3.20267e-10	1.3489	3.9485e-07
DNAH3	-2.2177	5.14153e-15	-0.9074	0.000739974		NLRC5	1.0588	2.49166e-07	0.7373	0.000213419
DNAH6	-3.7094	1.64836e-20	-1.8921	3.14873e-07		NLRP10	3.4682	5.29937e-11	2.3031	1.68078e-05
DNAH7	-2.9993	1.45559e-17	-1.8442	5.94673e-08		NR6A1	-2.0085	2.87185e-26	-1.9084	3.56787e-23
DNAH9	-4.1808	1.63282e-31	-2.0008	1.14826e-10		NTRK1	1.5776	3.26996e-09	1.1026	0.00025674
DNAI1	-4.6411	9.6827e-13	0.1331	0.803486		OAS2	1.631	7.95562e-10	1.2782	1.20601e-06
DNAI2	-3.9339	8.51102e-21	1.592	2.52479e-05		ODAM	-3.8559	4.74575e-07	-1.474	0.0886984
DNAJB13	-2.4392	1.21934e-06	0.2055	0.667975		P2RY4	-2.0702	1.96848e-09	-1.9576	1.71882e-06
DNASE1L2	-2.0631	6.21565e-08	-0.8635	0.0195109		PACRG	-3.7437	1.6504e-19	-3.301	1.98001e-15
DNASE1L3	-3.8587	1.08582e-26	-2.9738	1.17957e-15		PAIP2B	-2.3475	3.96169e-29	-2.1901	5.48593e-25
DNASE2B	-8.1242	2.05743e-49	-2.3647	2.6434e-05		PARP12	1.5477	1.91579e-19	1.3927	6.86692e-16
DOCK8	-1.3763	2.96731e-12	-0.4097	0.0994406		PARP14	1.2598	1.35408e-11	0.9961	4.75888e-08
DPP4	-2.859	1.40222e-16	-0.5157	0.130937		PAX9	-2.4051	3.33755e-14	-2.117	3.47522e-11
DPT	-2.951	9.90649e-18	-2.3093	3.73952e-10		PDZK1	2.6011	8.40642e-11	-2.0383	7.99272e-07
DTHD1	-3.1255	3.97967e-17	-0.7352	0.0449061		PLA2G12A	-0.8786	7.67584e-17	-0.7718	2.24093e-13
DYNLRB2	-2.7771	6.46789e-15	-1.2519	0.000290386		PLA2G7	1.6632	1.54262e-09	0.7895	0.000314285
EBF2	-2.0713	1.81665e-12	-1.3452	2.56136e-05		POSTN	3.2411	1.44922e-17	2.6422	7.48004e-13
ECSCR	-1.4147	8.90224e-14	-1.0023	1.70393e-06		PPAPDC1A	4.0284	6.21539e-24	3.5956	3.88958e-19
ECT2L	-2.8542	5.50544e-22	-0.2278	0.329186		PPEF1	3.2372	5.20321e-22	2.942	2.97106e-18
EFHB	-4.0419	1.12277e-26	-2.0885	7.3785e-09		PPM1E	-1.4431	1.46366e-06	-0.9845	0.00262046
EIF4E3	-1.7416	1.43921e-23	-1.3994	2.66709e-14		PROC	3.2801	4.40081e-19	2.9434	3.02301e-15
ELOVL3	-5.2588	2.41701e-43	2.2387	6.15863e-12		PSMB9	1.5232	1.42669e-08	0.9544	0.00022173
EMCN	-2.1987	6.92335e-23	-1.8002	1.40587e-13		PSME2	1.565	3.15397e-14	1.3443	8.01811e-11
EMR3	-1.5778	4.36446e-07	-0.8835	0.0074033		PSTPIP1	1.3432	2.27652e-08	0.7816	0.000340693
ENPP2	-1.2048	3.24985e-07	-0.5284	0.0586217		PTCH2	-2.223	3.78541e-15	-1.498	0.00018796
EPS8L3	-2.6906	1.23386e-06	0.3337	0.515773		RAC2	1.603	1.94161e-13	1.3031	5.92189e-10
ERMN	-1.6968	1.55057e-07	-0.0991	0.757601		RGS19	0.8548	4.8533e-12	0.6553	3.15985e-08
F5	-2.9794	2.67505e-22	-1.9077	4.49087e-09		RGS4	2.5508	8.11146e-14	1.8782	8.20272e-09
FABP7	-6.0123	3.47867e-26	-3.5512	1.05291e-10		RSAD2	2.5211	1.18788e-12	2.0386	5.36357e-09
FABP9	-6.1449	4.79131e-22	-2.2772	0.000110806		RTP3	4.7649	1.60437e-13	3.6227	2.131e-08
FADS2	-2.0748	1.27071e-09	-0.2712	0.407655		SCGB2A1	-4.075	2.15554e-11	-0.4054	0.605194
FAM107B	-1.6386	3.88288e-17	-1.2371	9.7258e-10		SCGN	-4.0699	2.32367e-10	-0.0036	0.996664
FAM124B	-1.1685	1.65687e-06	-0.6018	0.0199865		SDS	2.0831	2.27008e-11	0.4365	0.149155
FAM13C	-2.7058	4.49395e-18	-2.0837	2.12701e-10		SEMA7A	1.2787	2.19889e-08	0.9604	1.87018e-05
FAM154B	-2.9862	1.35626e-17	-1.721	8.69073e-08		SERPINA9	2.6534	2.57522e-07	0.9697	0.0686934
FAM162B	-1.5311	3.47816e-09	-0.9794	0.000298068		SH2D2A	2.2817	2.32704e-22	2.0936	7.46713e-19
FAM179A	-3.3287	1.41229e-26	-2.5444	2.4923e-15		SH2D3C	1.3996	1.22874e-14	1.0109	1.11086e-10
FAM20A	-1.3534	8.32231e-07	-0.7683	0.00685305		SIGLEC12	3.2679	2.33506e-16	2.0378	4.73378e-08
FAM26D	-5.1449	4.1749e-17	-2.2827	0.000103115		SIGLEC7	1.315	1.60061e-06	0.477	0.0271288
FAM46C	-1.9184	1.35328e-09	-0.7187	0.0404045		SLAMF8	1.351	3.62961e-07	0.4677	0.0196496
FAM65B	-2.1215	5.62674e-17	-0.8098	0.0075193		SLC11A1	2.1785	6.61334e-18	1.7429	1.64253e-13
FAM78A	-1.0077	6.19367e-09	-0.1864	0.431367		SLC14A1	-1.672	8.62313e-07	-1.323	0.00110975
FAM81B	-4.5795	6.75651e-12	1.0118	0.093557		SLC15A3	1.7099	1.53899e-12	1.3566	4.28747e-09
FAM92B	-4.6827	1.00343e-21	-1.3657	0.00385461		SLC17A9	1.8701	1.28388e-10	1.3732	1.65393e-06
FAR2	-3.4633	1.78031e-42	-2.2169	1.05723e-19		SLC25A21	-1.9869	1.01821e-09	-1.5799	9.86178e-07
FBLN5	-1.7353	8.15559e-13	-1.2024	5.56823e-06		SLC26A7	-1.6741	1.02475e-06	-1.0331	0.0221376
FBP1	-1.8289	1.57397e-06	-0.5795	0.146087		SLC30A10	2.9605	1.65023e-07	0.859	0.11961
FBXO15	-1.8017	4.91783e-07	-0.384	0.272236		SLC35A3	-1.6105	9.84189e-28	-1.4716	2.8119e-23
FCGR2B	-1.6789	1.25179e-16	-0.8201	0.00190809		SNCB	2.4961	2.61268e-10	1.8407	2.91186e-06
FCRL6	-1.6325	1.102e-08	-0.2299	0.513824		SOST	4.9711	1.09898e-21	4.3063	1.29212e-15
FES	-1.3186	7.51647e-12	-0.9147	6.249e-06		SP140	1.4818	1.12154e-06	0.157	0.531381
FGD2	-0.9521	1.63027e-06	-0.1596	0.503502		SPP1	3.177	1.25411e-12	2.2082	1.48086e-06
FGD5	-1.3	3.33391e-10	-0.8613	0.000243505		ST6GALNAC6	1.3568	2.20757e-28	1.2405	9.35308e-24
FGF19	6.3675	5.94668e-18	3.9488	6.04607e-10		STAC2	-4.015	9.19571e-24	-2.4418	4.99178e-06
FGF7	-3.0251	1.03842e-17	-2.1571	2.18457e-08		STAT1	1.1701	7.74498e-07	0.7077	0.0016963
FGL2	-2.2092	4.63782e-22	-1.0474	0.000534222		STAT2	0.9904	4.31693e-09	0.7037	1.53183e-05
FLI1	-0.8893	8.38038e-09	-0.2149	0.313487		STK10	0.9142	6.3324e-10	0.5951	1.06438e-05
FLT3	-1.3758	2.79184e-07	-0.4451	0.161735		STK39	-1.4251	2.75025e-21	-1.2843	2.50307e-17
FMO1	-2.3036	1.65685e-11	-1.4711	4.77427e-05		SYT5	2.5309	2.54402e-08	0.4902	0.289515
FNBP1	-0.7976	1.05734e-07	-0.49	0.00247343		TAP1	1.1933	3.03371e-07	0.6949	0.00161503
FOLR2	-1.4653	6.16985e-08	-0.8595	0.00555352		TAP2	0.9652	3.79055e-07	0.6285	0.000615759
FOXP1	-1.0088	2.24092e-12	-0.7252	1.5377e-06		TCEAL5	-1.7112	1.2695e-06	-0.792	0.0665112
FRMPD2	-3.1961	1.81788e-10	-1.4486	0.00299682		TDO2	2.6127	2.60177e-14	2.1078	3.55868e-10
FUCA1	-1.199	1.08635e-12	-0.7367	6.02147e-05		TFF3	-3.3768	4.71025e-10	-2.1817	0.000299487
GALM	-0.9435	4.1474e-07	-0.2963	0.168193		TIGIT	1.4872	7.4082e-07	0.5441	0.0292745
GAPT	-1.4099	1.76028e-07	-0.3614	0.270069		TMC8	1.403	9.39317e-09	1.0448	1.11264e-05
GAS2L2	-3.6633	6.52949e-16	-1.1288	0.00644007		TMEM26	1.963	1.00358e-11	1.5291	3.03041e-08
GFRA1	-3.4354	9.55607e-20	-2.6308	2.67043e-11		TMEM52	-3.1916	4.11611e-22	-2.9397	8.17487e-19
GFRA2	-1.5611	2.21047e-09	-0.7578	0.0113212		TMEM61	-2.1333	4.26715e-11	-1.7449	6.41827e-08
GIMAP1	-1.5947	2.88775e-17	-0.5542	0.031901		TMEM92	2.0314	1.44353e-11	1.3091	2.57579e-05
GIMAP4	-1.2462	2.82548e-13	-0.2458	0.321266		TNFAIP8L1	0.9174	1.40362e-10	0.7048	2.22089e-06
GIMAP5	-1.6581	3.41213e-13	-0.6416	0.0303425		TNFRSF4	2.0543	2.8035e-17	1.6501	3.13917e-10
GIMAP6	-1.697	4.24813e-19	-0.7541	0.00330778		TNFRSF9	1.776	1.94878e-10	1.1206	6.84288e-06
GIMAP7	-1.8057	2.13352e-18	-0.7431	0.0065993		TRIM15	2.606	5.93871e-08	0.9487	0.0521305
GIMAP8	-1.4495	7.03366e-16	-0.7419	0.00131456		TRNP1	-2.1948	4.06084e-15	-1.9179	1.22011e-11
GOLGA6A	-3.0899	1.30327e-14	-1.7294	1.10864e-05		TRPM1	-2.527	2.81995e-08	-1.9868	4.48415e-05
GOLGA6C	-3.0978	1.03309e-15	-0.1654	0.685412		TSPAN6	-1.446	1.73179e-16	-1.1562	1.49662e-11
GOLGA6D	-4.5828	2.27378e-15	-1.1393	0.0563087		TUBB3	2.4072	2.36371e-18	1.7266	1.54433e-09
GPR162	-1.9393	1.02911e-15	-0.1576	0.49608		UBE2L6	1.1128	4.42914e-07	0.739	0.000565741
GPR26	-2.4508	6.49972e-08	0.223	0.605174		VASH1	1.061	8.14781e-11	0.7011	4.83501e-07
GPR34	-1.1398	4.20362e-07	-0.3686	0.17774		WASH5P	-1.6569	9.64111e-28	-1.5218	1.54227e-23
GPR55	-1.3737	1.11194e-06	-0.7197	0.0171815		WDR54	1.8307	1.14994e-19	1.4546	2.49176e-12
GRAP2	-1.6987	3.05042e-12	-0.6053	0.0406415		WDR66	2.3683	8.38365e-26	2.2444	1.35756e-22
GSTA2	-2.9824	3.32466e-08	-0.1602	0.735955		WNT2	3.2336	6.57584e-17	2.042	1.18705e-07
GYPC	-1.7417	7.51448e-14	-1.1776	4.46323e-06		ZAN	3.7628	4.09828e-21	3.3694	5.37836e-17
HAO2	-5.6095	3.62699e-34	-3.0256	2.69834e-13		ZBP1	1.6497	1.22623e-06	0.9781	0.00210954
HERPUD1	-0.8247	5.23723e-09	-0.5072	0.000791082		ZIC5	4.1214	1.90623e-29	3.5375	1.16845e-21
HNMT	-2.2572	6.18253e-29	-1.4178	2.88014e-09		ZNF469	2.0996	8.44261e-11	1.5836	4.49395e-07
HSD11B1	-3.9393	4.72956e-37	-1.0528	0.00196954
HSD3B1	-10.6959	4.32816e-41	-5.3643	3.45376e-15
HTN1	-11.8124	5.72299e-33	3.7536	7.66682e-05
HTN3	-10.9888	1.16963e-24	3.4375	0.000366169
HYDIN	-3.5623	4.98723e-20	-1.8243	2.16675e-07
IFLTD1	-3.2668	3.83067e-09	0.8113	0.147025
IFT172	-0.792	4.47785e-07	-0.4217	0.00487577
IGDCC4	-2.2131	1.15905e-14	-1.6697	6.03131e-08
IGJ	-2.631	3.8675e-09	-1.5497	0.000786202
IKZF3	-2.7694	6.69551e-13	-1.9631	1.14717e-06
IL3RA	-1.5613	6.88377e-18	-1.1498	1.33561e-08
IL5RA	-3.8211	2.497e-21	-1.0471	0.0112738
IL9R	-2.1132	6.87494e-23	-1.2353	1.58347e-06
INPP5D	-1.4138	1.14145e-09	-0.5046	0.055744
IPCEF1	-1.6122	4.94941e-10	-0.9477	0.00058784
IQCD	-1.4735	9.7537e-10	-0.6551	0.00452728
IQGAP2	-2.6099	4.3264e-21	-1.8914	1.17804e-10
IQUB	-2.0654	9.8226e-12	-0.4741	0.102766
ITGA8	-2.7321	8.30929e-21	-1.9628	1.75997e-09
ITM2A	-3.7272	5.68951e-65	-2.5737	1.47358e-21
ITPR1	-1.829	5.08644e-26	-1.4278	9.05343e-15
JAM2	-2.9433	6.79613e-38	-2.3734	8.03048e-20
KCNA3	-2.5297	5.11885e-15	-1.1271	0.00349952
KCNA5	-2.6686	2.74751e-14	-0.5961	0.102986
KCNE1	-2.9311	8.11647e-15	-1.2715	0.000466562
KCNMB1	-2.177	5.30823e-24	-1.6462	6.36587e-13
KCNQ2	3.2662	4.97711e-08	1.5439	0.00187217
KCNRG	-1.6007	3.46764e-13	-0.9258	1.27728e-05
KCTD12	-1.1439	2.49394e-10	-0.7931	4.66048e-05
KDR	-1.1403	3.70617e-07	-0.6103	0.0106572
KIF19	-3.5628	8.32289e-32	-1.3072	9.94391e-06
KLK1	-5.2009	1.46068e-41	-2.3939	5.51633e-11
KLRB1	-1.6517	8.6101e-09	-0.6637	0.0416466
KRT25	-4.1731	1.62691e-23	-0.7079	0.0730675
KRT27	-3.2421	3.16492e-12	0.5977	0.1552
KRT31	-4.1259	8.13636e-32	-1.329	6.5358e-05
KRT34	-2.5844	1.75585e-09	0.3223	0.433444
KRT35	-5.6318	1.16692e-37	-0.7411	0.0654017
KRT39	-3.5409	1.23769e-09	-1.4103	0.00334514
KRT71	-5.5378	1.81817e-58	-1.4252	4.80736e-06
KRT79	-3.4768	2.03183e-17	-1.9858	5.16943e-07
KRT82	-3.227	3.49131e-16	1.4091	0.000207238
KRT83	-7.0457	1.97361e-56	0.766	0.0252764
LCN1	-11.5212	3.72866e-78	1.413	0.00199606
LDB2	-1.512	6.38088e-16	-1.0899	2.81905e-07
LILRA1	-1.8414	1.30607e-15	-0.839	0.00556002
LILRA2	-0.9887	2.09909e-06	-0.1249	0.636692
LILRB5	-1.2375	2.04359e-06	-0.5049	0.11193
LMAN1L	-3.6853	7.70906e-09	-1.0016	0.110353
LMO2	-1.651	2.72771e-17	-1.183	1.41837e-08
LOC145783	-1.0045	3.85731e-11	-0.6285	1.41231e-05
LRRC10B	-3.2607	4.16586e-17	-1.5576	2.96769e-05
LRRC18	-4.548	7.35876e-21	-2.6504	1.69333e-09
LRRC23	-1.0474	4.54491e-07	-0.0892	0.649319
LRRC43	-2.0274	1.27222e-10	-0.6357	0.0356681
LRRC46	-3.4679	1.25419e-30	-1.3792	1.83056e-07
LRRC48	-2.1548	9.73015e-28	-0.8437	2.7631e-06
LRRTM1	-4.7035	3.41023e-18	-2.4847	1.97308e-06
LSP1	-1.1531	2.26146e-06	-0.6279	0.0128747
LY6G6D	-4.6656	6.17192e-19	-1.4179	0.000715793
LYG2	-2.1364	1.71226e-07	0.8709	0.0336488
MAN1C1	-2.3208	4.56556e-26	-1.6965	8.48336e-12
MAP1LC3C	-3.6282	4.68017e-34	-2.7372	3.73703e-16
MAP3K3	-0.7711	4.52487e-11	-0.5241	4.07406e-05
2015-03-10	-2.0298	5.5224e-08	-0.0252	0.944369
MAS1L	-3.3913	2.36872e-14	-2.6464	3.62525e-08
MDH1B	-1.8435	4.40961e-11	-0.7809	0.00428136
MEOX2	-2.8388	4.62311e-19	-2.0141	6.33695e-09
MFSD7	-1.2475	1.22695e-07	-0.6768	0.00689652
MGAT4A	-2.1315	9.91902e-28	-1.4447	8.6521e-11
MMRN1	-3.5825	1.65366e-23	-2.6657	1.42053e-11
MOGAT2	-4.7685	4.79889e-17	-2.5014	6.49559e-06
MORN5	-4.7013	4.66734e-11	-0.8894	0.156842
MPEG1	-1.2809	3.34637e-09	-0.2366	0.427727
MUC13	-4.8086	4.64782e-15	-0.5403	0.302914
MUC6	3.3631	1.58404e-07	0.0645	0.834008
MUC7	-7.5347	2.75271e-17	-3.5576	6.14382e-06
MYCBPAP	-1.7175	2.73333e-08	-0.1599	0.590765
MYCT1	-1.6294	3.02654e-17	-1.2164	1.37574e-08
MYH15	-3.1596	3.87326e-16	-0.6647	0.0589479
NAAA	-1.562	1.5137e-22	-1.1889	2.42677e-12
NAIP	-1.1945	3.38911e-09	-0.5957	0.0124638
NEUROD2	4.0411	8.77318e-13	2.1529	1.67958e-05
NFATC2	-3.4788	3.92848e-26	-2.6949	1.95916e-14
NHLRC4	-3.0106	3.06438e-29	-2.2152	2.00793e-15
NPTX1	3.1567	2.99456e-09	1.3811	0.00091264
NR5A1	4.2958	1.07562e-10	1.997	5.40407e-05
OLFM4	-3.671	6.69803e-08	-0.4257	0.467643
OLFML1	-1.2954	3.94344e-07	-0.7732	0.00671495
OSCP1	-1.158	7.07511e-12	-0.6236	9.52835e-05
P2RY12	-3.1625	1.69879e-20	-1.8154	2.82874e-06
P2RY13	-1.4365	2.97215e-08	-0.1794	0.574466
P2RY14	-1.9267	5.40924e-17	-1.138	7.4948e-05
PCDP1	-4.6397	4.92984e-21	-2.8224	2.9312e-10
PCSK1N	2.3963	8.13976e-07	1.2211	0.00849105
PDE1A	-2.5661	1.21071e-26	-2.104	1.34572e-16
PDE1B	-1.3759	2.13748e-13	-0.803	0.000279515
PDE7B	-1.727	5.89938e-14	-1.2845	1.21252e-07
PDZRN3	-2.049	2.12123e-13	-1.5096	2.40357e-07
PECAM1	-1.0222	1.60533e-11	-0.537	0.00449449
PECR	-1.3659	8.52872e-12	-0.6366	0.000729796
PEG3	-3.5393	2.87419e-18	-2.6888	7.955e-11
PHACTR1	-1.0784	2.14598e-06	-0.5749	0.0218867
PIH1D2	-1.3619	1.13234e-12	-0.6445	0.000372504
PIK3AP1	-1.8444	2.63651e-10	-0.4365	0.142921
PIK3CG	-1.6628	6.31606e-11	-0.527	0.101075
PKLR	-4.5368	1.73936e-26	-2.1529	1.43179e-07
PLD4	-1.7461	2.5454e-10	-0.66	0.0404565
PLEKHG7	-2.444	1.95464e-08	-0.7675	0.0702822
PM20D1	-8.0195	2.40539e-114	0.5531	0.0856148
PNMA5	3.8377	1.72274e-07	1.2652	0.0138788
PNPLA5	-4.5079	4.35761e-14	2.5574	4.36466e-05
PODN	-2.4512	2.57475e-13	-1.8103	4.16034e-07
PPIL6	-2.4042	1.4225e-17	-1.3746	3.74024e-07
PPM1K	-2.1543	4.25117e-31	-1.7476	2.2042e-19
PPM1M	-0.7209	1.14926e-06	-0.3986	0.0124232
PPP1R16B	-1.1295	1.83201e-07	-0.0867	0.762228
PRG4	-3.9806	1.17107e-15	-1.91	5.93942e-05
PRPH2	-1.8845	8.21631e-12	-1.3916	2.45064e-06
PSAPL1	-3.926	6.56011e-14	1.2395	0.0133236
PTGDS	-2.6025	1.1795e-15	-1.3609	0.000275488
PTGFR	-2.8934	4.41759e-16	-2.1278	1.55196e-08
RAB27A	-0.6005	1.79363e-06	-0.337	0.011509
RAB37	-1.5472	1.47494e-10	-0.732	0.0073853
RAMP3	-1.0097	5.10932e-07	-0.5205	0.0198776
RASGRP3	-1.0187	2.15031e-11	-0.4059	0.0384729
RASGRP4	-0.8603	2.08601e-07	-0.1466	0.51395
RASSF2	-0.9844	2.34071e-06	-0.2716	0.296787
RCSD1	-1.6993	2.28226e-16	-0.8327	0.00151471
RGL1	-0.9143	4.48128e-08	-0.5496	0.00281533
RHOJ	-1.2317	1.79483e-10	-0.7928	0.000256838
RIBC1	-1.7027	7.75873e-12	-0.5766	0.0150642
RNASE8	-3.4428	1.78229e-08	-0.9643	0.124688
RNF125	-1.8736	4.35915e-17	-1.3587	1.25611e-08
ROPN1L	-4.3985	1.80113e-28	0.5574	0.091685
RP1	-2.4059	1.34696e-08	-0.2586	0.528445
RPTN	-3.6341	3.32642e-10	-2.0831	0.000229017
RSPH1	-4.3374	1.80224e-25	-2.4918	8.52042e-11
RSPH4A	-4.5244	3.76433e-36	0.1845	0.532778
RSPH9	-3.1638	2.41415e-43	-0.9614	2.38033e-06
RSPO1	-4.0048	2.67231e-35	-2.8465	2.99067e-15
RSPO3	-2.887	1.01355e-19	-2.118	5.48509e-10
S1PR1	-1.7969	1.20945e-21	-1.2621	1.41449e-08
SAA2	-3.3804	7.75235e-16	-1.2201	0.00372157
SAMHD1	-1.1666	1.59306e-06	-0.4013	0.137019
SARDH	-2.0215	1.36732e-14	0.6852	0.00891143
SBK2	-3.8751	5.79239e-14	-2.2199	2.15111e-05
SCN7A	-4.5537	2.28503e-30	-3.5909	7.76746e-18
SCUBE1	-2.0322	1.16768e-12	-1.3218	9.3553e-06
SEC14L3	-3.1814	2.59322e-10	0.4605	0.389952
SELP	-2.007	1.13005e-08	-1.2078	0.00141883
SEMA3G	-2.6966	7.39778e-29	-2.1613	3.3845e-17
SERPINA3	-2.2868	1.15588e-06	-0.5493	0.228875
SGK2	-3.7357	6.84575e-19	-2.2025	7.15509e-08
SHOX	-2.5104	5.70591e-15	0.7997	0.0244263
SIDT1	-2.092	1.06848e-12	-1.3385	1.21276e-05
SIDT2	-0.9521	1.36546e-12	-0.6865	9.42769e-07
SLC22A4	-1.3148	4.61038e-09	0.0653	0.755383
SLC25A35	-0.9487	8.24132e-07	-0.3674	0.0447276
SLC31A2	-1.103	3.99718e-07	0.0793	0.700378
SLC40A1	-1.4195	5.2462e-08	-0.7982	0.00437461
SLC5A5	-3.6215	6.23841e-15	0.6552	0.134422
SLCO2B1	-1.3349	9.92499e-10	-0.2533	0.374032
SMR3A	-7.7116	1.92103e-14	-4.6519	1.63306e-06
SNAI3	-1.6988	1.72763e-14	-1.1904	9.50528e-07
SNTB1	-2.2175	5.96643e-24	-1.7765	1.03367e-14
SNTN	-4.7431	2.78142e-10	2.6282	0.000183476
SOAT1	-1.2182	9.07385e-14	-0.4936	0.00171856
SOD3	-2.3684	1.22716e-24	-1.7579	8.20168e-12
SPAG6	-3.811	1.05216e-10	1.695	0.000732806
SPAG8	-1.9133	9.70767e-11	-0.6832	0.0160529
SPATA13	-1.2213	2.21549e-09	-0.5633	0.0147999
SPATA4	-3.3747	1.08113e-11	-1.7183	0.000371192
SPATS1	-2.9756	5.24822e-15	-0.0555	0.883853
SPEF1	-2.6402	7.20419e-11	-0.717	0.0551202
SPHKAP	-5.5218	1.64759e-24	-2.684	4.46499e-09
SPINK9	-5.5092	5.9102e-13	-2.4942	0.000299386
SPNS3	-2.1372	3.93306e-18	-1.3326	7.61689e-07
SPN	-1.1226	1.35926e-06	-0.0004	0.998928
ST6GAL1	-1.5273	8.57424e-08	-0.8454	0.00503366
STARD8	-1.2102	8.67313e-12	-0.6278	0.00463384
STATH	-9.6392	6.68488e-32	-6.6782	6.04515e-17
STOML3	-3.7895	1.20181e-11	1.3562	0.00811968
SYNE1	-1.8159	4.31492e-14	-1.1374	3.52982e-05
TAF7L	3.1361	1.97231e-08	1.6106	0.000919691
TARP	-1.5128	6.66818e-08	-0.3311	0.315886
TBXAS1	-1.0238	2.39671e-09	-0.2412	0.292203
TCHHL1	-4.2848	1.05485e-13	-1.6668	0.000922585
TCTE1	-3.4205	3.08842e-13	-1.9517	6.79035e-06
TCTEX1D4	-2.499	2.36785e-17	-0.5189	0.0649604
TEKT2	-2.3618	7.47264e-09	-0.554	0.15076
TEKT3	-2.0337	1.49701e-09	-0.7174	0.0282045
TEK	-1.7309	1.83955e-14	-1.2389	7.75823e-07
TIMD4	-2.0318	1.31977e-07	-0.8338	0.0693478
TKTL1	4.4537	2.36288e-08	0.6978	0.230448
TLR4	-1.7693	9.30015e-16	-0.9858	0.000468524
TLR7	-1.7009	8.42713e-11	-0.4641	0.165474
TMCO5A	-3.5526	1.50811e-08	-2.1064	0.0006524
TMEM190	-3.774	4.10227e-19	-0.1932	0.602607
TMEM212	-4.4689	1.30792e-07	1.3094	0.122312
TMEM231	-1.6883	2.23297e-10	-0.7822	0.00209974
TMEM232	-3.575	3.63861e-28	-2.1581	3.7911e-12
TMEM72	-3.3197	1.54448e-11	-1.4141	0.00547619
TNFSF12	-1.103	3.40552e-11	-0.6037	0.00169164
TNFSF13	-2.2088	2.51696e-35	-1.6789	3.50463e-18
TPK1	-1.0184	5.4966e-09	-0.6483	0.000608939
TRIM31	-2.4481	2.24721e-09	0.2557	0.485989
TTC16	-2.2452	1.13472e-10	0.7604	0.0350369
TTC21A	-1.7591	8.91812e-18	-0.5816	0.00238151
TTC25	-2.8908	8.20941e-21	-0.9464	0.00113912
TTC29	-3.6261	2.92087e-08	0.1666	0.783992
TTLL10	-2.8073	9.44082e-17	-0.5031	0.115552
TTLL9	-2.0139	1.14364e-10	-0.5877	0.0536365
TUSC5	-4.7483	2.31613e-25	-3.8696	3.36926e-16
UBE2J1	-0.8057	8.74937e-16	-0.5789	7.28506e-08
UBIAD1	-0.6131	1.76878e-09	-0.1674	0.0647068
UCP2	-1.3613	3.48961e-09	-0.6732	0.00811872
UGT2B11	-5.0988	5.30221e-11	-2.2519	0.00287589
UGT2B28	-3.923	1.93233e-07	-1.4067	0.05836
UMPS	0.8893	6.89224e-14	0.661	1.53034e-07
VSIG4	-1.4513	5.74723e-07	-0.5709	0.0940439
VWA3A	-3.5164	1.14736e-14	0.3071	0.451814
VWA3B	-4.9326	2.6892e-38	-2.5712	2.06701e-14
VWA5B1	-2.6669	4.88319e-12	-0.1674	0.672267
VWF	-1.298	1.20707e-10	-0.874	8.23456e-05
WDR16	-3.1671	1.08648e-22	-1.4366	7.87786e-07
WDR38	-4.7465	4.13767e-26	1.0187	0.00842435
WDR78	-2.6805	6.1138e-23	-1.1212	1.17022e-05
WDR93	-2.0994	1.08474e-07	-1.0622	0.00700307
XBP1	-1.7454	9.28295e-24	-1.353	7.828e-14
ZBBX	-3.6669	7.16018e-08	1.4858	0.0210766
ZCCHC2	-0.7419	6.21752e-07	-0.0666	0.636103
ZEB2	-0.9944	3.69289e-07	-0.3442	0.156893
ZMYND10	-4.155	1.88402e-25	-2.0013	2.41565e-09
ZNF154	-2.2755	1.7948e-25	-1.8589	3.41843e-16
ZNF366	-1.3067	1.93003e-06	-0.5049	0.105607
ZNF385D	-2.4841	8.04206e-18	-1.7818	1.51269e-08
ZNF671	-1.8812	3.16203e-20	-1.1252	1.68853e-06
ZNF835	-2.9359	5.32368e-31	-2.143	8.7014e-15

## Sheet: KIRC
	Ranked higher post-adjustment						Ranked lower post-adjustment
	Adjusted to purity		Traditional				Traditional		Adjusted to purity
Probe Set ID	log2Ratio	p-value	log2Ratio2	p-value2		Probe Set ID	log2Ratio	p-value	log2Ratio2	p-value2
ABCB5	4.8673	9.19696e-15	2.0259	8.09873e-06		ABCD2	1.4545	2.27026e-09	0.0257	0.905532
ABCB6	2.0412	2.44588e-28	1.8496	3.26047e-29		ABI3	1.2078	2.38875e-19	0.5901	2.13046e-05
ABCD4	0.547	1.59267e-07	0.2852	0.0029876		ABL2	1.0116	8.93546e-17	0.6258	1.97326e-06
ABCG2	1.5853	1.87048e-09	1.0777	7.2809e-06		ACACB	-0.9379	3.86184e-10	-0.2092	0.154763
ABHD1	1.7551	2.44086e-14	0.8577	0.000122671		ACADSB	-1.6046	7.72197e-22	-1.0727	2.00474e-09
ABHD6	0.9214	2.51382e-07	0.3955	0.0184625		ACAP1	1.9622	3.32053e-22	0.9202	2.78087e-06
ACAD11	2.0335	4.42967e-14	1.4692	2.46345e-09		ACAT1	-1.1671	4.41036e-08	-0.2144	0.301115
ACADL	1.4058	3.22558e-07	0.5559	0.0306795		ACOT11	-2.2282	1.03432e-20	-1.3437	5.18007e-08
ACBD4	1.2594	4.65404e-15	0.7231	1.88019e-06		ACOT1	-0.9831	1.40341e-06	-0.2262	0.28407
ACSBG1	1.765	1.60775e-06	0.1853	0.362127		ACOT2	-1.0625	8.11257e-13	-0.5512	0.000428146
ACSF2	-2.5861	1.13615e-21	-2.2505	2.98234e-20		ACSL1	-0.9307	1.15651e-06	-0.2434	0.229885
ACSL4	-1.4891	9.71228e-20	-1.2071	2.95111e-16		ACSS1	-0.8738	4.7219e-08	-0.2477	0.134264
ACTBL2	-2.7556	8.53913e-08	-1.2833	0.0092512		ACTA2	1.3872	1.25374e-09	0.2133	0.403704
ADAM23	-2.6594	1.9106e-18	-1.2838	1.44909e-05		ACTG2	1.9956	1.82871e-09	-0.0808	0.826911
ADAM7	4.4867	6.693e-10	0.8364	0.120595		ACTR10	-0.4885	1.96693e-07	-0.1827	0.0698833
ADAMTS6	-1.8311	6.24825e-11	-0.8025	0.00232737		ADAL	-1.2377	6.61342e-26	-0.8195	5.51748e-11
ADH1A	-3.7	1.66323e-19	-3.0632	4.25244e-16		ADAM12	2.5328	1.36168e-12	0.4879	0.158457
ADH1B	-3.9238	6.47073e-19	-3.2466	2.02613e-15		ADAM19	1.6528	6.11509e-15	0.3146	0.107662
ADM2	2.3583	4.847e-18	2.0289	1.92956e-16		ADAM28	1.6868	3.224e-19	0.7497	5.32166e-05
ADM	3.1274	2.03925e-46	2.7961	1.06213e-45		ADAM8	2.6588	2.73474e-27	1.3837	2.59952e-09
ADRA2A	-2.0619	3.67e-10	-0.8804	0.00518096		ADAMDEC1	5.5194	8.3228e-47	3.1656	3.96931e-20
ADSSL1	3.5923	1.03694e-33	2.741	7.21453e-23		ADAMTS12	1.6183	3.69774e-08	0.4797	0.118257
AFG3L2	0.5469	4.75139e-07	0.0507	0.639656		ADAMTS14	3.1558	2.15323e-20	1.6968	1.77003e-06
AGAP1	0.6486	1.2746e-06	0.3273	0.0073829		ADAMTS2	2.2838	1.43359e-22	1.4774	1.66753e-09
AGBL3	1.9253	7.38217e-19	1.6139	1.34842e-16		ADAP2	2.3424	2.95461e-63	1.3804	4.03764e-33
AGRP	-2.5511	1.70551e-17	-2.0872	4.6132e-15		ADA	2.2148	1.21065e-22	1.3697	1.06039e-08
AKAP5	-2.3494	6.83633e-26	-1.5384	5.11859e-13		ADCY6	-0.6577	2.77942e-09	-0.2264	0.049427
AKAP8	1.0101	6.18111e-24	0.8974	5.95801e-24		ADCY7	2.0164	5.01281e-37	1.005	1.80461e-13
ALDOA	1.1835	2.57765e-19	0.972	1.65059e-16		ADH5	-0.5803	1.03528e-10	-0.2666	0.00519837
ALDOC	2.1058	1.91163e-15	1.7231	5.31722e-13		ADHFE1	-1.2871	9.91768e-13	-0.7107	0.000219935
ALKBH2	1.0269	8.37074e-12	0.7693	1.28414e-08		ADORA3	3.2862	1.21629e-53	1.9516	3.03457e-23
ALOX12	1.2424	1.79959e-14	0.9676	3.41401e-11		ADRBK1	0.5929	1.59864e-09	0.1396	0.161901
ALPL	2.1683	2.06761e-10	1.382	1.49455e-05		ADRBK2	0.9345	7.52217e-14	0.1966	0.0850696
ANGPTL6	-2.5244	2.87726e-21	-1.7481	1.16019e-12		AFMID	-0.9832	6.006e-13	-0.5328	0.000260943
ANG	2.7671	1.75102e-41	2.3769	4.65414e-37		AGPAT9	-2.5835	3.96824e-20	-1.4802	5.8379e-08
ANKAR	1.1762	5.4672e-16	0.9669	1.03898e-13		AIF1	1.8112	1.8146e-22	0.5392	0.00031492
ANKK1	2.9346	5.81884e-21	2.5767	1.74123e-19		AIM2	3.7367	1.76561e-29	1.4784	3.79736e-07
ANKRD2	-4.2192	1.16258e-18	-3.5581	1.3851e-15		AK7	-1.9592	2.54229e-22	-1.2767	3.18598e-09
ANKRD35	-1.3804	3.66268e-07	-0.4496	0.0805371		AKAP1	-0.5335	8.92967e-09	-0.1113	0.230707
ANKRD37	1.5302	6.16793e-15	0.9993	3.4967e-08		AKNA	1.4853	5.96893e-22	0.4178	0.0011844
ANO4	4.1064	1.16481e-31	3.1784	3.03991e-21		AKR1C1	-2.0568	3.70654e-14	-1.1019	0.000150283
ANO7	1.2776	5.63591e-19	1.0813	3.3193e-17		ALDH5A1	-0.8383	1.05682e-06	-0.2124	0.236633
ANTXRL	3.5069	1.76765e-08	1.2836	0.00934081		ALK	2.0829	1.59123e-11	1.0942	0.000793572
ANXA13	3.2973	7.20275e-16	2.6751	2.30412e-12		ALOX5AP	1.3192	4.60821e-10	0.0868	0.666872
ANXA8	-5.8713	1.14206e-13	-5.0381	2.09781e-09		ALOX5	2.2346	3.86373e-20	1.235	9.83649e-07
APCDD1L	-3.0171	1.50747e-09	-0.4671	0.334823		AMICA1	2.108	1.25462e-28	1.0658	1.02591e-09
APEX1	0.6847	2.15545e-12	0.4815	4.99646e-08		ANKRD44	0.862	4.20727e-10	0.1336	0.317062
APITD1	1.5915	7.0648e-30	1.2774	1.22266e-23		ANKRD46	-0.9221	2.11506e-16	-0.5653	2.9842e-06
APOL4	-1.5033	1.26783e-11	-0.0743	0.74598		AOAH	2.7651	1.09779e-41	1.3762	1.38796e-15
AQP3	-3.1276	3.60535e-32	-2.8626	1.64882e-33		AP1S2	0.9622	3.82169e-13	0.5158	0.000253428
ARHGAP32	0.9667	9.4401e-14	0.4445	0.000405231		APOBEC3C	2.1885	1.95998e-35	1.1894	2.43082e-12
ARHGAP33	2.8256	1.24701e-25	2.5708	3.71843e-26		APOBEC3D	2.0532	2.19859e-32	1.1803	3.95913e-12
ARHGAP42	1.9922	4.83877e-27	1.7192	4.05562e-25		APOBEC3G	2.2095	2.06356e-33	1.1796	1.92057e-11
ARHGEF3	-1.1054	2.58134e-18	-0.7768	2.94862e-11		APOBEC3H	2.5332	1.91959e-26	1.3436	1.3379e-08
ARHGEF7	0.9105	5.27457e-21	0.7485	6.33615e-18		APOB	4.2387	3.5362e-19	2.4827	7.41878e-07
ARPC2	-0.4253	6.64525e-11	0.0614	0.406568		APOL1	2.3082	8.05469e-16	0.9877	0.000803207
ASB11	2.2169	1.97126e-07	-0.129	0.609751		APOL2	1.392	7.51713e-15	0.728	0.000114209
ASB14	1.0443	4.41696e-08	0.3114	0.0117315		APOL3	0.9612	5.09316e-10	0.1506	0.321206
ASCL2	-2.0216	5.9907e-17	-0.6532	0.00697032		APOL6	1.435	3.18002e-20	0.6948	9.0835e-06
ASPHD2	-2.2596	2.33535e-23	-1.5934	4.59506e-14		APP	-1.0351	4.84517e-22	-0.6765	4.69431e-09
ASPRV1	1.0779	1.47054e-10	0.7106	3.66467e-06		AQP9	3.6352	2.64295e-19	1.2393	0.00213767
ATG7	-0.4649	1.72962e-08	-0.0543	0.513741		ARFGAP2	-0.3513	3.02848e-08	-0.145	0.0330652
ATP10B	-4.0825	5.76888e-28	-3.1397	1.73064e-19		ARHGAP15	1.9902	5.01179e-38	1.0731	6.46434e-16
ATP11A	2.4408	1.42101e-33	1.7699	1.89251e-20		ARHGAP24	-1.615	1.37433e-28	-1.0547	6.69218e-12
ATP13A4	1.9109	6.18967e-07	0.6009	0.105787		ARHGAP25	1.9933	6.13818e-47	1.3264	5.4936e-22
ATP2A1	3.357	7.58504e-25	2.9057	2.71007e-22		ARHGAP30	2.172	3.45794e-35	0.7695	5.13298e-09
ATP2B2	3.9803	5.06806e-29	2.6462	4.19874e-14		ARHGAP8	-1.9547	1.26693e-15	-0.7684	0.00116937
ATP5H	0.7725	1.37443e-09	0.5023	1.39714e-05		ARHGAP9	2.8158	3.62897e-40	1.4889	1.06304e-15
ATP7B	0.9686	8.14838e-08	0.4431	0.0083306		ARHGDIB	1.6171	1.59984e-38	0.9678	2.05866e-15
AUTS2	1.1568	6.92108e-10	0.6947	5.20904e-05		ARHGEF6	1.4113	8.88602e-30	0.8234	2.49991e-11
AVPR1B	4.0213	9.20787e-30	3.2774	1.99975e-23		ARL11	1.7519	1.3199e-25	0.5588	9.79651e-05
AXIN1	1.018	5.51636e-20	0.8363	5.93289e-17		ARL3	-0.7259	1.72344e-17	-0.4415	1.51298e-06
B3GALT2	-1.7307	2.70741e-10	-1.1877	1.89779e-06		ARL4C	1.8967	2.8639e-14	0.7948	0.00160783
B3GNT1	0.6393	1.68104e-08	0.2858	0.00704625		ARNTL2	1.2141	2.47807e-08	-0.1431	0.478879
B3GNT9	1.1383	1.04244e-09	0.7469	1.05036e-05		ARPC5	0.7004	7.45491e-15	0.2082	0.0163335
B4GALNT1	5.3516	1.20615e-28	3.5821	4.8584e-19		ARRB2	1.6755	1.00842e-51	1.084	3.86699e-25
BAAT	7.1441	1.34772e-34	4.0163	3.85851e-20		ARRDC5	3.0812	1.80121e-21	1.6155	4.26257e-07
BAG2	-1.235	4.06483e-07	-0.7169	0.00130493		ARSD	-1.0615	8.95767e-18	-0.5809	6.94579e-06
BAI1	2.2707	3.02992e-07	0.4458	0.18039		ASB2	2.0361	1.37381e-15	0.1453	0.558209
BAIAP2L2	2.828	2.22876e-21	2.397	9.74914e-19		ATP5A1	-1.2173	1.10274e-20	-0.6928	2.0289e-07
BAK1	-0.7075	1.10793e-08	-0.351	0.00209504		ATP5B	-1.1661	5.71634e-21	-0.7168	3.55509e-08
BARX2	3.325	1.29179e-39	2.7718	3.22936e-33		ATP5S	-0.9346	4.858e-17	-0.4708	3.53731e-05
BCAN	2.7309	7.75695e-25	2.0542	6.00345e-22		ATP6V1D	-0.7576	2.9032e-08	-0.2119	0.125541
BCAS1	-3.436	5.52742e-11	-2.4979	4.46429e-07		ATXN7L3B	-0.4795	1.32756e-10	-0.1927	0.0136875
BCL2L14	-2.5361	2.57592e-24	-1.1888	2.25079e-06		AUH	-1.0834	1.32406e-11	-0.3085	0.0443498
BCL2	1.2879	1.69418e-13	0.7806	1.51155e-06		AVEN	1.0202	1.26068e-18	0.6077	6.39607e-07
BDNF	2.726	5.39638e-17	2.1075	1.91557e-12		AXL	1.9327	1.75323e-29	1.1394	4.52379e-11
BET1L	0.4841	9.22959e-11	0.3249	1.60598e-06		B2M	1.2695	2.04144e-25	0.7504	2.05317e-09
BMF	-1.4735	9.5969e-20	-0.8463	4.30756e-08		BAG1	-1.7529	6.10521e-36	-1.1523	6.41426e-16
BOD1	1.0185	6.72413e-23	0.8185	1.81172e-18		BAHD1	-0.5472	6.08268e-10	-0.2023	0.0281745
BPI	-2.2942	7.48625e-13	-1.5637	9.59004e-08		BATF	3.2527	3.97351e-34	1.5449	2.20379e-11
BTBD11	-2.3457	2.35609e-09	-1.3405	0.000255751		BBS1	-0.5106	2.66281e-07	-0.0576	0.566268
BTNL9	2.7559	3.75745e-23	1.8636	8.2857e-13		BBS2	-0.7391	7.11605e-18	-0.4192	3.51849e-06
BVES	-2.0745	1.98162e-19	-1.772	8.42973e-18		BCAM	-1.8106	8.94572e-21	-1.1148	3.90072e-08
C10orf55	-3.6956	1.1091e-51	-2.9057	3.17816e-38		BCAR3	-1.0646	9.61258e-18	-0.6813	4.04809e-07
C11orf35	2.8024	5.25842e-21	2.2462	2.42625e-16		BCAT1	2.0969	2.63326e-17	1.126	1.42238e-05
C11orf57	0.4322	2.45511e-08	0.2261	0.00151534		BCL11B	2.0574	4.23348e-23	0.6467	0.000322164
C16orf3	1.7564	5.06546e-10	1.1019	2.65126e-05		BCL2A1	2.8095	6.09008e-24	1.2975	1.80159e-06
C16orf58	0.4267	1.42634e-06	0.1525	0.0655381		BCL7A	-0.9804	3.94454e-15	-0.3715	0.0024843
C17orf107	1.7862	1.95962e-17	1.1182	1.67724e-08		BHLHB9	-1.1734	1.99004e-18	-0.6997	8.98187e-07
C18orf21	0.905	8.25527e-20	0.7819	9.5072e-19		BID	1.304	7.62927e-34	0.8755	6.01385e-15
C19orf44	0.6987	3.49071e-09	0.4126	0.000134302		BIN2	2.1112	3.03e-34	1.0643	5.01009e-12
C1QL4	4.1353	5.87094e-21	2.5495	2.2032e-09		BIRC3	2.3802	3.37297e-25	1.3551	1.03036e-08
C2CD2L	-0.9185	4.89642e-20	-0.5813	6.19516e-10		BLM	1.2836	3.51008e-13	0.5036	0.00520854
C4orf51	1.8392	1.72056e-06	0.7635	0.0299051		BMP2K	1.1225	1.97652e-13	0.6282	0.000126668
C5orf49	1.5899	3.94987e-14	1.237	7.15572e-11		BMP3	-3.1903	1.18821e-27	-1.6407	9.22806e-05
C6orf195	1.2511	1.46378e-11	0.6977	5.3634e-05		BPHL	-1.0884	2.61291e-14	-0.5646	0.000154898
C6orf223	4.1604	1.65688e-40	3.0796	1.05429e-24		BTK	2.6822	1.21443e-48	1.5684	7.1772e-24
C7	-3.9351	2.42101e-19	-3.0426	1.02631e-13		BTLA	1.7153	1.33046e-10	-0.0834	0.702787
C9orf106	4.7466	5.18755e-32	3.8188	1.63243e-22		BTN3A1	1.8332	8.64586e-33	1.1666	2.55773e-13
C9orf173	3.6609	1.25892e-19	2.6763	6.60524e-12		BTN3A2	2.0341	3.806e-33	1.3504	1.96531e-14
CABP1	2.2955	1.85226e-11	1.3275	3.13843e-05		BTN3A3	1.4016	1.67107e-20	0.6628	1.33657e-05
CACNA1E	1.9207	1.13412e-08	0.969	0.000443004		C10orf54	1.3056	5.47794e-26	0.8339	1.32745e-10
CACNA2D3	-2.6132	5.94198e-32	-2.3044	4.24114e-31		C11orf65	-1.0718	2.59328e-16	-0.6087	1.48119e-05
CAMSAP1	0.6234	8.6632e-10	0.4152	6.37416e-06		C14orf159	-0.8298	4.39032e-13	-0.3924	0.000895424
CAPG	-1.0292	2.38935e-06	-0.4552	0.0229973		C14orf1	-0.7088	2.98525e-09	-0.2992	0.0179042
CATSPER3	1.2337	2.92172e-12	0.8351	2.05924e-07		C15orf53	2.8254	3.01694e-10	1.1426	0.0101936
CATSPERG	2.955	1.14742e-18	0.6905	9.94892e-05		C16orf54	2.284	1.55468e-27	0.8178	1.90549e-06
CBWD6	1.0546	1.00402e-15	0.8058	1.21549e-11		C17orf62	0.7462	7.93334e-12	0.362	0.00186361
CCBL1	1.5594	2.00809e-24	1.2362	5.40345e-19		C17orf75	-0.4968	3.14465e-11	-0.1409	0.0589932
CCDC104	0.6061	2.10323e-07	0.3564	0.000740126		C19orf35	1.4816	7.07565e-15	0.6044	0.00138106
CCDC110	0.9009	5.98266e-07	0.4129	0.0125701		C19orf38	1.2171	3.8744e-12	0.3394	0.0495696
CCDC142	1.3324	6.12396e-22	1.1684	2.86522e-21		C1QA	2.9023	1.65415e-35	1.1153	1.95077e-09
CCDC147	1.4272	1.43907e-13	0.9793	3.41e-08		C1QB	3.1273	5.17646e-40	1.1885	4.04562e-11
CCDC150	2.5817	8.66317e-17	2.1267	7.05117e-14		C1QC	3.0962	2.21235e-41	1.2655	4.80626e-13
CCDC27	1.6608	7.03922e-08	0.9675	0.000792015		C1orf127	2.9976	6.29912e-33	1.7167	1.05239e-12
CCDC38	1.413	3.66757e-08	0.8847	0.000198821		C1orf162	2.4268	1.70099e-38	1.1479	2.64532e-12
CCDC42	-1.3819	3.11289e-07	-0.0832	0.753176		C1orf200	3.1264	3.8312e-18	1.2229	0.00695393
CCDC43	0.4521	5.13835e-09	0.2974	2.03506e-05		C1orf210	-1.5414	2.11507e-07	-0.5414	0.0861035
CCDC59	1.3582	8.60118e-41	1.2082	2.12648e-40		C1orf216	0.6414	6.46185e-10	0.2424	0.0258684
CCDC69	-1.0497	1.29628e-15	-0.3349	0.0131166		C1orf54	1.6864	5.99428e-26	1.0802	5.28659e-11
CCDC78	3.3366	6.57565e-15	2.5118	1.10897e-11		C20orf26	-1.7494	1.26344e-15	1.0769	0.00753884
CCDC85A	1.6168	9.10291e-12	1.0801	6.39453e-07		C2	3.3825	3.3192e-24	1.2392	0.000164887
CCDC9	0.5848	1.52823e-07	0.3511	0.000523133		C3AR1	2.1758	7.07484e-29	0.9219	1.80217e-07
CCHCR1	1.2115	3.53241e-12	0.8037	4.43977e-07		C3orf18	-1.2352	1.45064e-13	-0.6378	0.000255548
CCL11	-5.0205	7.70241e-27	-2.7797	2.51882e-09		C5AR1	1.8034	2.93723e-20	0.7371	0.000137304
CCL23	-2.3503	7.64638e-24	-1.514	1.98718e-11		C5orf20	3.5309	1.61742e-29	2.1688	1.4539e-12
CCL8	-2.1405	3.78536e-14	-0.8371	0.00225663		C5orf47	-2.2175	8.67884e-17	-1.1698	1.89333e-05
CCND1	2.8782	5.63872e-44	2.4347	2.54581e-38		C5orf58	1.3708	1.16481e-06	0.4597	0.211406
CCS	1.0549	4.15441e-12	0.7297	1.36455e-07		C6orf123	-1.4601	5.83748e-07	-0.1527	0.680592
CD302	-1.1863	1.21548e-07	-0.3421	0.108939		C6orf57	-0.8761	3.79187e-17	-0.5273	2.27098e-06
CD36	2.5348	9.36242e-19	1.9886	2.41205e-14		C9orf84	-2.1844	1.93342e-09	-0.5505	0.192545
CD82	-3.202	7.67438e-41	-2.4024	1.29928e-26		CA1	2.871	1.66425e-09	1.2907	0.0294428
CDH23	3.0782	4.73625e-21	2.5807	1.20298e-17		CA2	-1.4932	1.15951e-12	-0.7593	0.000532143
CDH7	3.8404	1.13248e-08	1.9933	0.00102229		CAB39L	-2.2419	1.57292e-54	-1.627	4.60008e-28
CDHR3	2.9657	5.99054e-29	2.6328	5.99959e-28		CACNA2D2	-1.4424	9.56489e-16	-0.8386	7.61429e-06
CDK10	1.2428	3.61183e-13	0.9074	4.92051e-09		CACNA2D4	2.0437	1.89916e-17	1.1859	3.70062e-06
CDK18	2.6022	6.08589e-37	2.2786	3.65921e-35		CALHM2	0.9277	9.4726e-10	0.3335	0.0356214
CDO1	-3.0303	1.49872e-19	-2.1348	6.96178e-12		CALU	0.7485	2.00339e-07	0.2404	0.116323
CDON	2.6754	1.27753e-26	2.4234	4.62261e-27		CAMK1G	-1.5054	8.78995e-10	-0.7093	0.0397141
CEACAM5	-2.6817	8.87287e-09	0.3252	0.416415		CAPN8	-3.2199	7.15899e-12	-1.3697	0.00853763
CELF4	1.5219	1.80557e-07	0.9197	0.000656305		CAPZA1	0.7641	1.91437e-13	0.2336	0.0231602
CEP152	0.8964	1.07559e-08	0.5781	4.97969e-05		CARD11	1.9113	1.50349e-12	0.5074	0.0593089
CES1	-2.7351	3.11903e-12	-1.1129	0.00324733		CARD16	1.9515	2.91492e-34	1.1425	7.01447e-13
CES3	3.3532	3.66598e-21	2.633	1.69955e-15		CARD17	2.5325	7.55183e-13	0.986	0.0042709
CFDP1	0.6098	1.19534e-09	0.3162	0.000656281		CARD9	1.2605	6.34738e-11	0.1882	0.316967
CFHR1	-1.8921	5.86742e-09	-0.305	0.351156		CARKD	-0.8571	8.14806e-27	-0.5626	2.16974e-11
CH25H	-2.4749	1.5655e-17	-1.7942	1.68472e-11		CASP1	1.5524	7.96684e-30	0.6804	4.10419e-08
CHAC2	-1.3161	3.21135e-14	-1.0144	6.83e-11		CASP3	0.5147	2.26168e-06	0.039	0.725632
CHAT	4.583	9.89767e-10	2.9581	7.51506e-06		CASP4	1.0512	4.98991e-20	0.4054	0.000195254
CHD3	-1.4229	4.73249e-19	-1.1749	2.11918e-16		CASP5	2.6148	3.90034e-22	0.7056	0.00190221
CHERP	0.7851	2.36499e-27	0.5514	7.19016e-16		CASS4	1.6459	1.4777e-14	0.4717	0.0237533
CHP2	-4.2117	1.51018e-19	-3.6952	9.07815e-18		CATSPER1	2.0884	7.69818e-21	1.3319	1.74658e-08
CHST9	1.9115	6.23786e-08	1.0895	0.000929775		CAT	-1.5065	6.78849e-24	-0.9363	2.41156e-09
CIB4	2.1046	2.23511e-07	1.2068	0.00145697		CBLB	1.0593	5.25905e-24	0.6765	8.88814e-10
CIRH1A	0.6645	8.72659e-08	0.3751	0.000978841		CCDC102B	1.5552	2.00473e-16	0.8179	4.6141e-05
CKM	-4.445	1.28744e-36	-3.2625	5.89802e-23		CCDC109B	1.7826	4.85297e-21	0.7263	5.73403e-05
CLCA3P	-4.4105	9.26923e-31	-3.5334	1.32817e-25		CCDC121	-0.8577	1.19677e-13	-0.4041	0.000870099
CLCN2	0.7094	7.69224e-07	0.3087	0.0212126		CCDC141	1.9158	1.89408e-18	1.1651	5.00333e-07
CLCN6	0.8707	1.0165e-13	0.4916	9.35421e-06		CCDC88B	2.6996	1.6838e-34	1.7561	5.20892e-15
CLDN11	-3.0025	5.4075e-19	-2.4961	5.2549e-16		CCK	-3.6163	5.04519e-21	-1.4702	0.00447451
CLEC18A	3.4959	8.20251e-22	2.9887	5.21047e-19		CCL22	2.1693	1.00056e-16	1.2976	1.44784e-06
CLEC18B	2.8586	1.62695e-16	2.2408	2.97731e-12		CCL3	1.5293	9.32835e-09	0.1091	0.682846
CLEC4M	-3.4508	6.89994e-20	-2.319	1.87522e-10		CCL4	2.6546	1.80167e-27	0.9606	1.13191e-05
CLEC6A	-1.9001	7.72821e-10	-0.1436	0.649768		CCL5	3.6597	5.09441e-43	2.1686	5.53907e-20
CLN6	1.1234	1.03082e-16	0.8907	2.86228e-13		CCM2	1.1512	2.09019e-18	0.7051	5.43371e-07
CMBL	1.0567	1.15619e-06	0.3026	0.146173		CCNF	1.4103	6.54129e-11	0.8112	0.00278257
CMTM6	-0.8679	1.92967e-13	-0.5132	2.84567e-06		CCR1	1.6647	9.18715e-13	0.3001	0.169005
CNN2	-0.9095	1.24558e-07	-0.1102	0.516401		CCR2	1.7437	2.56964e-13	0.4415	0.0482292
CNNM3	0.7081	9.63506e-13	0.3787	5.02839e-05		CCR4	1.9196	4.29604e-12	0.309	0.246698
CNR2	-2.5269	9.69052e-18	-0.4655	0.142204		CCR5	3.1896	2.14474e-37	1.3848	3.86803e-11
CNTLN	0.8183	3.67066e-10	0.533	7.3967e-06		CCR7	2.2934	2.58483e-19	0.9153	8.5871e-05
CNTNAP4	-2.9456	5.17555e-12	-2.1637	3.64259e-08		CCR8	4.1823	9.068e-26	2.6421	7.8589e-11
CNTROB	0.8679	7.4472e-18	0.7038	6.91284e-15		CD101	1.8158	3.63808e-22	0.7964	7.89737e-06
COL14A1	-2.4112	9.97008e-15	-1.5649	6.17903e-08		CD14	1.859	1.98796e-21	0.4488	0.0079224
COL27A1	2.4235	1.25818e-28	2.0347	1.08841e-24		CD163L1	1.6886	3.35382e-10	0.3465	0.199013
COQ4	1.5148	4.64388e-27	1.246	1.17779e-22		CD163	2.2847	1.3095e-15	0.2217	0.377914
CORO2B	-2.3324	4.67864e-15	-1.8033	2.79947e-11		CD180	2.6495	1.04933e-29	1.1372	1.59788e-08
COX4I2	3.4986	5.66149e-27	2.6338	5.01472e-18		CD200R1	2.4507	1.99068e-17	0.3518	0.161706
COX7C	0.9646	1.025e-10	0.6	1.19898e-05		CD209	1.266	2.11756e-07	0.0301	0.898964
CPA1	-2.6028	6.40104e-10	-1.3466	0.000954641		CD244	2.6548	3.6227e-38	1.417	1.41452e-14
CPLX2	3.6102	8.48982e-10	1.4135	0.00117424		CD247	3.1437	4.26456e-53	1.955	2.60345e-27
CPLX3	4.9693	8.80498e-22	3.4943	1.00836e-13		CD276	1.218	6.03097e-24	0.8388	1.19652e-10
CPNE6	-4.3657	1.31115e-17	-2.6309	1.54272e-08		CD27	3.4984	9.66018e-29	1.6735	1.91163e-09
CPSF7	0.5509	1.60716e-11	0.3339	9.33032e-06		CD28	1.8509	4.20563e-15	0.1552	0.428471
CPVL	-2.1105	1.90432e-18	-1.811	5.65925e-17		CD2	3.5217	4.76968e-41	2.0135	1.65282e-18
CR1	-2.1599	4.38054e-13	-0.7482	0.0153524		CD300A	3.2325	1.04388e-55	2.2432	7.9885e-28
CRAT	1.6886	1.77358e-36	1.2953	4.07683e-25		CD300C	2.6504	8.74121e-39	1.2715	3.93834e-12
CREB3L4	0.9162	2.07241e-12	0.4664	0.000147704		CD300LB	2.4803	3.04573e-30	1.5036	8.10493e-12
CREB5	2.1316	3.46001e-28	1.7918	1.98857e-24		CD300LF	3.6016	7.98387e-65	2.3208	1.41047e-32
CREBBP	0.6514	3.89803e-15	0.5339	5.24161e-13		CD33	2.0152	8.44568e-27	0.6903	8.92456e-06
CRIP3	2.6065	7.23944e-16	2.035	1.09779e-11		CD37	2.7794	2.91517e-48	1.5597	2.59232e-24
CRP	6.4654	2.07918e-20	4.3498	1.30235e-15		CD38	2.0024	5.28539e-11	-0.505	0.0296637
CTAGE5	0.9197	1.24033e-12	0.5316	1.08095e-05		CD3D	3.4708	3.41059e-36	1.842	2.95235e-14
CTGF	-1.7401	1.03582e-10	-1.1854	1.62069e-06		CD3E	3.2693	5.51792e-35	1.7764	5.07343e-15
CWC25	0.4573	2.62558e-08	0.1633	0.0372583		CD3G	3.072	3.88156e-30	1.2632	2.82264e-08
CX3CL1	1.6183	1.33658e-19	1.1831	4.92545e-13		CD40LG	1.7559	1.10649e-12	0.7392	0.00197186
CXXC1	0.7769	1.64558e-08	0.4355	0.000572983		CD48	2.5329	4.34929e-33	1.2917	3.45545e-13
CYP2D6	9.5301	4.75788e-41	9.5242	8.50775e-35		CD4	2.2434	1.55158e-37	0.9044	1.17011e-12
CYP2S1	-2.4833	2.30313e-24	-1.8621	1.0597e-16		CD52	2.5035	1.38573e-30	1.3339	9.40707e-12
DARS	1.3936	1.34369e-36	1.0434	3.24178e-24		CD53	1.624	4.08904e-20	0.0509	0.686714
DAZL	-4.0841	4.83803e-19	-2.7675	1.53831e-10		CD5	2.8234	1.03759e-34	1.4995	2.71936e-14
DCC	-1.661	1.24917e-06	0.1218	0.718601		CD69	1.1591	7.64638e-08	-0.0853	0.65677
DCLK2	1.1858	7.28866e-12	0.5175	0.00208963		CD6	2.9986	6.89635e-41	1.7083	6.92961e-19
DCN	-3.5084	1.38994e-15	-2.5565	5.34287e-10		CD72	2.8506	1.23957e-32	1.2021	4.97917e-09
DCTN6	0.8523	4.37745e-14	0.5732	2.65625e-08		CD74	1.9543	1.94705e-25	0.8002	4.18108e-06
DDX51	0.633	6.48068e-08	0.3527	0.0010242		CD79A	2.3766	2.13773e-10	-0.2922	0.399295
DENND1B	-1.2672	8.4333e-20	-1.0721	5.80555e-18		CD7	3.1578	9.00518e-35	2.1535	3.52477e-10
DHH	-1.983	2.98244e-12	-1.2283	2.51563e-06		CD80	2.1818	5.75257e-19	0.521	0.018895
DHPS	0.5316	5.89351e-07	0.2383	0.0153781		CD84	3.3323	1.61536e-43	1.6925	3.98612e-16
DIP2C	0.8934	8.09762e-10	0.4253	0.00196896		CD86	2.6923	1.08165e-41	1.2751	1.2975e-14
DIRAS2	3.4224	1.28552e-32	2.6893	5.22124e-24		CD8A	3.9954	1.92016e-39	2.1119	2.13619e-14
DLGAP3	-1.9194	1.8974e-20	-1.6638	1.50208e-19		CD8B	3.6378	5.25838e-31	1.778	1.36567e-09
DNAH11	5.1407	1.40129e-45	4.6835	2.01609e-45		CD96	3.2037	1.74755e-41	1.7341	7.75184e-19
DNAJC17	1.3039	7.07269e-28	1.1535	1.7163e-27		CD97	1.1269	1.8944e-16	0.4671	0.000574794
DNAJC1	1.2019	5.04335e-20	1.0063	1.07429e-17		CD9	-1.3205	3.64751e-15	-0.6989	6.6786e-05
DNAJC22	1.7868	8.51916e-17	1.5025	5.85418e-15		CDADC1	-0.5324	4.34306e-07	-0.1236	0.264034
DNM1P35	1.3673	7.38754e-12	0.9202	6.69703e-07		CDC14B	-0.6088	2.19413e-06	-0.1103	0.411288
DNM1	3.458	1.07605e-35	2.7784	3.19121e-26		CDC20	2.1748	5.84595e-17	1.3095	2.28657e-06
DOC2A	5.9918	4.07299e-56	5.1974	3.97374e-49		CDC42BPG	-1.0165	5.18119e-07	-0.2676	0.20779
DPP4	1.4244	1.53161e-07	0.8329	0.000870188		CDCA5	1.7908	1.06177e-18	1.1515	1.2672e-07
DPT	-4.4803	6.07638e-28	-2.9554	3.96969e-14		CDCA8	1.681	1.23015e-15	0.8912	5.95031e-05
DPY19L2P2	2.0321	1.74176e-19	1.3431	1.67788e-10		CDH16	-2.6948	1.94476e-29	-1.7233	2.22608e-12
DPYD	-0.7475	8.88185e-07	0.0465	0.763121		CDH1	-1.8294	4.49105e-15	-1.025	3.00794e-05
DRAM2	-0.5328	5.9833e-08	-0.1502	0.109758		CDKL1	-2.1099	1.01101e-36	-1.3452	2.09783e-15
DRD4	2.9875	6.02156e-23	2.5946	9.46692e-21		CDKL2	-1.9159	1.01531e-24	-1.0114	7.9049e-08
DSCAML1	2.1947	1.38797e-20	1.4738	2.54141e-11		CDS1	-1.7864	3.25403e-19	-0.8312	2.31726e-05
DSE	-1.1186	1.18347e-10	-0.2636	0.129916		CEACAM21	1.56	1.23336e-12	0.2794	0.173485
DUSP22	-1.2092	1.91124e-50	-0.9821	1.76173e-39		CEACAM4	2.0578	2.44538e-14	1.0388	0.000193234
DUSP2	-2.1732	1.09431e-17	-0.3282	0.222631		CEBPA	2.1252	3.38212e-21	0.9812	9.70857e-06
DYNC1I2	0.9838	1.65713e-35	0.8438	1.40825e-32		CEBPB	1.4124	1.04359e-10	0.714	0.00218755
DYRK3	0.9989	1.39722e-14	0.6135	3.64458e-07		CECR6	1.5426	6.2573e-18	0.6907	0.000125884
ECSIT	0.5939	3.55069e-07	0.1612	0.150224		CELF2	0.9741	3.81494e-08	0.3165	0.0823959
EDN3	-4.3533	9.67882e-16	-2.2827	2.05461e-05		CELP	-3.9054	7.88243e-31	-2.5984	7.13391e-07
EDNRB	1.4399	8.87579e-08	0.8931	0.000277163		CELSR2	-0.9278	2.10652e-07	-0.3305	0.083512
EHBP1	0.8776	6.13342e-09	0.5725	2.74978e-05		CEL	-3.039	1.81169e-22	-1.3335	0.0104446
EIF1	0.9854	2.57378e-26	0.7299	1.74882e-17		CENPE	2.4253	8.62187e-27	1.4742	2.76518e-10
EIF4EBP3	1.7454	8.17395e-20	1.4505	3.68973e-17		CENPF	2.7222	3.2366e-33	1.9007	2.07828e-15
ELAVL2	1.9864	6.13638e-09	0.7997	0.00468115		CENPL	0.6362	1.00391e-08	0.2429	0.039292
ELAVL3	1.4882	9.65231e-07	0.6085	0.0316053		CEP170	0.9756	1.62798e-16	0.4992	5.1836e-05
ELMO2	-0.664	6.10349e-13	-0.4496	8.94413e-08		CEP55	3.0896	2.05381e-37	2.0871	6.05275e-17
ELOVL7	1.1311	6.04016e-07	0.3944	0.0646436		CFB	1.2178	5.44555e-08	0.4795	0.045379
ELP2	0.5108	2.32714e-08	0.313	0.000162117		CGA	-2.9357	8.69284e-07	-0.3191	0.655609
EMILIN1	-1.554	3.58567e-07	-0.1608	0.589887		CGN	-2.5398	6.0037e-20	-1.3139	2.55488e-06
ENDOG	1.2088	1.59202e-09	0.7347	6.50714e-05		CGRRF1	-0.8548	3.60801e-16	-0.4837	1.41671e-05
ENOSF1	0.8446	1.74289e-06	0.3784	0.020721		CHFR	1.1788	1.61028e-27	0.7455	3.82074e-11
ENPP2	2.3442	4.84531e-13	1.718	6.63758e-09		CHI3L2	2.9627	4.76153e-16	1.5465	3.38507e-05
ENPP6	-4.3217	1.01436e-30	-3.9506	6.38918e-31		CHIT1	4.8794	1.94781e-24	2.7834	3.07078e-08
ENTPD2	2.6111	2.12068e-21	2.0926	2.38985e-16		CHPF2	0.6247	5.22344e-09	0.2635	0.0207185
ENTPD3	-4.0446	5.7319e-26	-3.3806	1.16835e-21		CHST11	1.9254	5.26529e-32	1.0056	4.36286e-11
EPB41L4A	1.0462	1.44056e-15	0.6617	4.89313e-08		CHST15	1.3704	2.78342e-11	0.5809	0.00818362
EPHB2	-2.5047	6.47387e-18	-1.0809	0.000148466		CHSY3	2.5825	3.04542e-38	1.757	5.32164e-18
EPS8	0.8653	3.62258e-08	0.5506	0.00011734		CIITA	1.1807	2.48759e-10	0.0292	0.867986
ERC2	-2.6374	2.85668e-14	-1.9214	2.06457e-09		CKAP2L	3.137	1.01766e-37	2.2078	4.36104e-18
ERF	1.0513	9.96487e-14	0.7818	9.50676e-10		CKLF	0.8396	3.47174e-16	0.5176	3.12419e-06
ESD	0.4332	9.092e-07	0.1659	0.0432884		CLCN5	-1.098	2.32983e-07	-0.3857	0.0898117
ESPNP	2.7657	2.94999e-13	0.6294	0.0799438		CLDN10	-2.5642	3.97902e-30	-1.693	1.2047e-12
EXOC7	0.5211	2.54216e-14	0.3946	1.41082e-10		CLDN4	-1.9435	4.76393e-16	-1.0156	4.05468e-05
EXOSC2	0.6907	4.62009e-14	0.4738	1.40791e-08		CLEC12A	2.8775	7.60132e-30	1.6227	9.85572e-11
EZR	1.0344	1.90384e-10	0.4767	0.00195945		CLEC17A	2.277	4.75328e-12	0.9752	0.00338676
F3	-1.9285	2.88471e-08	-1.0897	0.000741836		CLEC1B	2.4338	8.84286e-13	1.2192	0.000491236
FAHD1	1.082	1.79929e-11	0.6204	3.79081e-05		CLEC2B	2.4518	1.11605e-36	1.3919	1.22732e-10
FAIM2	-3.1763	2.95785e-25	-1.79	2.91427e-09		CLEC4A	2.0415	1.77857e-38	1.0453	3.03086e-14
FAM105A	-1.8803	4.69094e-24	-1.1038	5.08147e-10		CLEC4E	1.2157	7.85831e-07	0.2474	0.378045
FAM110C	1.2975	3.74001e-07	0.5493	0.0209714		CLEC7A	2.5384	1.69656e-36	1.3261	3.89662e-12
FAM134B	1.3261	1.96137e-08	0.7382	0.000808277		CLEC9A	1.6549	1.20865e-09	0.7206	0.0121294
FAM13A	0.8987	2.91113e-08	0.4164	0.00551981		CLECL1	2.5054	3.39644e-24	0.9118	4.8694e-05
FAM160A2	0.7354	6.83827e-12	0.5471	1.41702e-08		CLIC2	0.8627	1.84431e-09	0.2216	0.131386
FAM163B	-1.9363	1.03641e-07	-1.0507	0.00183471		CLMN	-1.3896	5.85429e-15	-0.6774	0.000246904
FAM166A	4.6257	2.13641e-21	3.2832	3.38777e-12		CLNK	-2.2546	5.27546e-08	0.3141	0.543702
FAM174A	0.5842	1.33092e-06	0.2773	0.0122052		CLSTN2	-2.1256	2.58905e-10	-0.9717	0.0233627
FAM180B	-3.0057	1.86635e-12	-0.925	0.0154596		CLUAP1	-0.6505	9.33553e-15	-0.3926	1.63586e-05
FAM27C	2.1975	1.59923e-14	1.5461	1.1348e-08		CLYBL	-0.7681	1.27812e-07	-0.1909	0.205244
FAM46C	-1.5349	2.05295e-10	-0.4057	0.0954489		CMTM2	1.6191	8.33791e-12	1.0388	0.000856932
FAM49B	-0.7243	3.61114e-10	0.0209	0.865571		CMTM4	-1.9584	5.76068e-24	-1.101	1.12766e-08
FAM57B	6.5198	6.66283e-33	3.7198	4.06738e-19		CMTM7	0.988	2.5559e-11	0.3336	0.0234996
FAM89A	-1.2437	1.01516e-12	-0.6689	5.26285e-05		CNTN3	-2.3147	6.07143e-07	-0.59	0.250659
FAM98C	0.7794	2.91684e-10	0.4338	0.000144353		COBLL1	-2.831	9.08137e-56	-2.0691	8.38755e-30
FANCC	0.9943	2.95051e-10	0.4051	0.00778315		COBL	-1.1749	1.23542e-07	-0.3459	0.135149
FASTKD3	0.9327	7.75694e-15	0.708	6.0661e-11		COL1A1	3.5315	9.37892e-26	1.9885	1.94013e-08
FBLN1	-2.9116	3.54511e-19	-1.835	3.38118e-09		COL1A2	2.0829	1.61317e-12	0.655	0.026233
FBN2	-2.0052	6.94643e-08	-0.8417	0.0162814		COL3A1	1.8783	2.19111e-11	0.5172	0.0664826
FBXL16	2.0724	1.86932e-13	1.2044	4.51422e-06		COL4A3	-1.7999	9.32961e-14	-0.9252	0.00014149
FBXL20	0.4519	1.12956e-09	0.3127	2.91134e-06		COL4A4	-2.2466	4.80713e-24	-1.3951	6.62383e-10
FBXL8	1.9686	1.01214e-22	1.7244	8.12634e-22		COL5A1	2.6539	6.01108e-17	0.9387	0.00286927
FBXO17	2.2423	2.85736e-48	1.8146	3.28196e-37		COL5A2	2.4247	2.83627e-25	1.4793	1.08719e-09
FCGBP	-2.9768	1.29915e-16	-1.9491	8.06226e-09		COL6A1	1.6832	1.0381e-15	0.9699	1.06132e-05
FEM1A	0.4016	1.74182e-06	0.1535	0.0500116		COL6A2	2.174	6.50041e-21	1.2555	1.31296e-07
FETUB	-4.477	1.03e-13	-2.9237	8.61943e-07		COL6A3	1.7581	9.9705e-10	0.1578	0.598718
FGD3	-1.4959	2.13182e-13	-0.8705	5.39092e-06		COQ7	-0.4032	2.41231e-07	-0.0364	0.640971
FGFR1OP	1.21	2.17541e-11	0.7309	1.0993e-05		CORO1A	2.8736	6.23899e-46	1.6211	9.15504e-21
FGL2	-2.1291	6.84825e-26	-1.2892	2.9298e-11		CRLF3	1.0337	8.43904e-29	0.4381	8.87141e-08
FLCN	1.026	2.21765e-18	0.7737	4.43235e-13		CRTAM	3.4815	3.50886e-37	1.6436	5.25806e-13
FLRT2	-2.1135	3.01386e-12	-0.931	0.00163431		CRYBB1	1.6499	2.95401e-15	0.2333	0.199786
FLYWCH1	0.519	2.20862e-06	0.266	0.00786297		CSF1R	2.0356	6.46793e-26	0.6904	2.16752e-05
FMOD	-2.0909	6.95452e-10	-0.8314	0.0103681		CSF1	1.0072	7.9539e-12	0.1553	0.262506
FNDC8	1.4976	4.15279e-24	1.243	1.61394e-20		CSF2RA	1.0569	3.27847e-08	-0.0264	0.885856
FOXN1	-3.0732	7.72596e-15	-2.5451	1.644e-12		CSF2RB	1.7092	2.26238e-23	0.6078	2.38083e-05
FRAT1	-0.9092	5.09647e-12	-0.4667	0.000151406		CSF3R	3.4848	7.06144e-56	2.2172	5.03438e-27
FRG2B	-6.4295	7.22983e-28	-6.0666	5.55692e-28		CSK	1.1226	1.76865e-26	0.6076	5.95911e-09
FUCA1	-1.4532	2.82896e-19	-1.0719	3.44638e-13		CST7	3.6402	1.29947e-43	2.0788	1.5963e-18
GABRG3	-4.4364	3.19028e-22	-3.7374	7.76288e-19		CSTA	2.6511	6.41335e-37	1.4562	5.67327e-14
GABRQ	1.9573	7.93891e-08	0.94	0.0035977		CTDSPL	-1.2522	1.11156e-22	-0.6522	2.158e-07
GALNT12	0.8631	2.17244e-06	0.4275	0.0106538		CTHRC1	3.4566	3.17803e-22	1.8663	3.89817e-07
GALNT14	1.5123	8.17494e-15	1.2155	3.39078e-12		CTLA4	3.8341	5.22933e-34	2.2852	1.45064e-13
GALNT6	-2.1478	6.80418e-33	-1.5232	1.93687e-19		CTSS	1.8806	5.06726e-21	0.3369	0.0430748
GAS1	-2.855	2.63602e-19	-2.0301	6.49886e-16		CTSW	3.457	6.52704e-40	2.0429	9.21737e-17
GAS2L2	-2.5708	9.45004e-07	-1.3232	0.00807761		CTSZ	1.2783	1.33662e-15	0.4264	0.00653836
GAS5	2.6309	2.73062e-35	2.3127	1.23594e-33		CX3CR1	2.2725	4.29518e-19	1.3316	8.78447e-07
GAS7	-0.8794	1.54629e-06	0.3452	0.0842337		CXCL10	3.502	1.22615e-29	2.0752	5.4827e-11
GAS8	0.747	1.76078e-10	0.2725	0.0170212		CXCL11	3.3163	3.50975e-24	1.7004	2.17341e-07
GATA4	3.6574	1.8285e-08	1.9099	9.56727e-05		CXCL13	5.165	5.5065e-30	2.9777	7.56915e-12
GCH1	-1.4054	3.18057e-18	-0.7166	6.97826e-06		CXCL16	0.9089	4.36294e-10	0.2967	0.0491029
GDPD4	2.0971	7.01105e-10	1.4285	6.79994e-06		CXCL9	3.7478	4.65955e-31	2.1074	8.27088e-12
GEMIN8	0.7134	4.66704e-12	0.4342	5.29624e-06		CXCR1	1.8505	1.85059e-11	0.9861	0.00329482
GFOD2	0.4215	9.76794e-07	0.2349	0.00258407		CXCR2P1	4.3233	3.12777e-27	1.7131	6.97417e-06
GGNBP2	0.3402	6.35488e-09	0.2081	9.26357e-05		CXCR2	1.6762	5.17662e-12	0.8704	0.00330093
GGT8P	2.7561	3.8273e-21	2.3689	4.54881e-19		CXCR3	3.927	2.06175e-41	2.3108	3.06587e-18
GHDC	0.8152	7.16897e-11	0.5468	1.40241e-06		CXCR5	1.6808	1.51421e-07	-0.33	0.226577
GIGYF1	1.188	3.43058e-14	0.9403	2.54161e-11		CXCR6	2.9174	8.30815e-29	1.238	2.00886e-08
GLIS1	3.4353	3.15792e-32	3.0795	2.42482e-31		CXorf21	2.2296	2.21773e-27	0.9834	1.73891e-07
GLTSCR2	1.4587	1.07191e-21	1.2453	6.76424e-20		CXorf65	2.7906	4.78404e-15	1.6022	1.28981e-05
GMDS	-1.3531	4.16233e-23	-1.1788	3.32123e-22		CYB5D2	-0.8017	2.87462e-15	-0.4333	5.42418e-05
GMEB2	0.489	1.09621e-07	0.2548	0.0025775		CYBB	2.0966	7.00377e-18	0.3733	0.081053
GNRHR2	1.2096	1.77169e-27	1.0614	1.73007e-26		CYP17A1	-2.3727	7.01137e-07	0.4452	0.389381
GP9	3.3908	2.2246e-19	2.7797	5.21154e-15		CYP51A1	-0.7683	3.3356e-08	-0.3188	0.0316998
GPATCH1	0.5983	2.29661e-14	0.3861	1.01178e-07		CYS1	-2.103	3.05167e-16	-1.0549	7.37949e-05
GPR133	-2.6743	6.53389e-24	-1.7787	1.67259e-12		CYTH1	0.4018	1.15476e-06	0.0497	0.557415
GPR61	2.3141	1.51275e-06	-0.5121	0.12049		CYTH4	2.5178	1.27716e-42	1.2054	7.92774e-17
GPR68	-1.6622	4.63732e-18	-0.066	0.761199		CYTIP	1.8532	2.51583e-19	0.7936	1.5835e-05
GREM1	-5.757	1.88542e-32	-3.6225	2.82971e-14		DCLRE1B	0.4461	2.16817e-06	0.0092	0.922952
GREM2	-4.6839	3.45342e-20	-2.08	4.03781e-05		DDX1	-0.3819	8.33204e-10	-0.1552	0.0186912
GRIN1	2.6752	3.66636e-09	0.7159	0.0289566		DDX25	-1.911	2.38437e-12	-1.0488	0.00032458
GRM4	2.8989	6.23182e-10	1.4978	2.54227e-05		DEF6	2.7145	6.63613e-42	1.4593	7.33676e-18
GRM5	4.1789	6.48979e-28	3.8101	9.90218e-28		DEGS1	1.2591	4.94511e-17	0.7093	9.72835e-06
GRP	-2.9512	2.17095e-06	-0.4042	0.465392		DERL3	2.0641	6.48486e-12	0.2841	0.317686
GSTT2	9.3976	1.22927e-39	9.6989	2.01921e-36		DGKA	1.0987	1.88589e-11	0.3866	0.0187271
H2BFM	3.4215	1.83391e-06	0.9062	0.0919202		DHRS11	-1.4822	7.35176e-22	-0.9642	4.72358e-09
HAAO	1.8139	1.59619e-17	1.4857	1.0753e-14		DHRS7	-0.8826	2.07247e-07	-0.2645	0.127865
HAS2	-2.8336	2.37781e-15	-1.2534	0.000264866		DLAT	-0.8867	2.06126e-13	-0.5089	8.73238e-05
HBEGF	-1.4446	8.41014e-13	-1.1174	7.31411e-10		DLEU7	2.0673	7.14722e-14	0.5248	0.0452921
HCN3	2.069	3.93664e-25	1.5303	2.41415e-16		DLG3	-0.874	8.85843e-20	-0.4267	8.70119e-06
HES4	2.4376	3.22282e-20	1.9369	8.63311e-16		DLST	-0.8844	2.73783e-16	-0.4807	1.93786e-05
HHATL	6.7795	1.12112e-19	2.1517	0.00011042		DMBT1	1.6225	1.12645e-08	0.0807	0.799385
HIC2	1.0219	7.32858e-18	0.6302	2.21335e-08		DNAJC19	-1.1611	3.79807e-27	-0.7747	1.45822e-11
HINFP	0.6559	3.96113e-13	0.4458	6.50968e-08		DNAJC27	-0.7263	1.47362e-11	-0.2567	0.019862
HIPK2	0.9904	6.76623e-08	0.5004	0.00304518		DNAJC5B	3.9814	1.79377e-36	2.151	2.40455e-12
HIST1H1D	-2.1898	1.0408e-06	-1.2567	0.00280075		DNASE2B	2.8312	2.10668e-14	1.4069	0.000272351
HIST1H1E	-3.2943	7.34641e-24	-2.4439	4.3413e-16		DNMBP	-1.1215	1.98785e-27	-0.7357	1.47264e-11
HK1	-0.75	1.97307e-10	-0.4659	1.34432e-05		DOCK10	1.6187	1.39206e-26	0.9135	8.56826e-10
HMGN2	1.1817	1.29672e-30	1.0616	2.89204e-31		DOCK2	2.8886	1.93026e-40	1.2898	2.50674e-14
HN1	-1.1334	1.30558e-08	-0.4832	0.00937218		DOCK4	1.2	2.02109e-17	0.7241	1.92188e-06
HOXA4	1.443	8.22739e-17	0.986	5.69851e-10		DOK1	1.28	1.21549e-25	0.604	2.6594e-07
HPCAL1	2.3128	7.8764e-36	2.0044	2.38323e-33		DOK2	2.2537	3.78583e-34	0.9688	2.8399e-10
HPCA	3.3055	4.8896e-31	2.83	1.92053e-27		DTHD1	3.804	4.06364e-32	1.9414	1.62907e-10
HPS5	-0.7394	9.70345e-14	-0.3357	0.000500559		DTX3L	1.0031	5.35627e-19	0.6512	8.3468e-08
HPSE	-1.1178	3.11815e-09	-0.3592	0.0473929		DUSP10	1.3682	3.08698e-16	0.3768	0.0160061
HS1BP3	1.284	1.49641e-19	0.901	6.5764e-12		DUSP4	1.6688	1.40961e-17	0.6318	0.00112593
HS3ST3B1	-1.9625	4.01397e-14	-1.4759	3.52867e-10		E2F3	0.7699	1.55514e-13	0.416	0.000164254
HSD11B1	-4.3024	3.17333e-44	-2.1255	6.01747e-11		E2F7	2.7766	3.21388e-24	1.7965	6.19875e-10
HSPD1	0.974	5.34524e-15	0.7574	1.47724e-11		E2F8	3.3532	1.87322e-35	2.0645	1.42218e-09
HTR2B	-2.5987	2.30561e-17	-1.0877	0.000302157		EBI3	2.6074	1.34523e-35	1.5023	4.31498e-14
HTRA2	0.641	2.94924e-15	0.4856	3.19094e-11		EFCAB4B	2.2367	8.54456e-22	1.4582	3.72257e-09
ICMT	-0.9337	8.19284e-27	-0.8157	6.43711e-26		EFHD2	1.6708	4.0294e-32	1.0409	5.58984e-13
IFRD1	0.7977	4.42204e-08	0.4806	0.000289316		EHBP1L1	1.3134	1.51645e-28	0.8466	5.38528e-12
IGBP1	1.0487	3.99525e-22	0.8466	4.43409e-18		EMB	2.1554	1.51701e-26	0.842	4.16013e-07
IKZF3	-1.4516	3.61536e-08	0.2904	0.330682		EMILIN2	1.8057	2.32931e-32	0.8433	5.06634e-10
IL11	-3.6373	7.08108e-13	-2.4662	2.90797e-07		EML5	-0.6397	2.20027e-06	-0.026	0.845785
IL1RN	-1.5731	7.53171e-08	-0.584	0.0338083		EMR1	3.1037	2.80029e-30	1.2393	4.69333e-07
IL5RA	-3.409	6.11131e-29	-2.1325	2.85118e-13		EMR2	2.0517	5.22127e-30	1.2371	8.60232e-12
ILF3	0.3396	1.2471e-08	0.1587	0.00438465		ENTPD1	0.9076	8.85778e-18	0.4789	1.51171e-05
IMPG2	-2.5687	9.30015e-39	-2.0776	2.56985e-31		ENTPD8	-2.5501	2.1932e-17	-1.4127	6.67667e-06
INF2	1.9951	4.72201e-34	1.7124	7.93127e-31		EOMES	3.3341	1.71257e-29	1.2424	2.10338e-06
INHA	4.3564	1.33437e-14	0.2747	0.484014		EPB41L1	-0.6975	5.12481e-10	-0.279	0.0186144
INSR	2.2468	5.38459e-36	1.9705	1.86546e-34		EPB41L5	-1.8024	1.13839e-34	-1.1452	8.47414e-15
IPCEF1	-1.8873	2.85199e-19	-1.2442	1.85004e-10		EPCAM	-3.1544	1.20591e-32	-2.1042	3.91693e-15
IQSEC3	2.7703	1.55464e-16	2.1052	1.42913e-11		EPHX2	-1.0653	5.65457e-08	-0.2476	0.221208
IRF2BP2	0.5659	5.81758e-09	0.3555	5.38851e-05		EPM2AIP1	-0.6647	1.13131e-10	-0.3141	0.00408335
ISLR2	-2.2049	3.70706e-11	-1.012	0.00136505		EPYC	2.4809	6.86602e-07	-0.3391	0.563619
ISLR	-2.5112	3.96733e-10	-0.7254	0.0475278		ERBB2	-1.5998	1.07627e-28	-0.8122	1.78192e-09
ITGA6	0.9539	9.3229e-08	0.5635	0.000539545		ERLIN2	-0.8297	1.32327e-14	-0.4271	0.000174897
JPH4	-2.0327	9.91347e-22	-1.6663	2.76872e-18		ETFDH	-0.7756	9.39854e-09	-0.1946	0.160345
KCNE1L	2.5232	2.89104e-07	-0.3855	0.0975189		ETV5	0.951	3.46213e-12	0.4788	0.000825651
KCNF1	2.8836	1.93599e-16	2.4425	3.5683e-14		ETV6	0.7851	1.05492e-11	0.3466	0.0040735
KCNH8	2.1483	2.46951e-07	1.2701	0.00080715		ETV7	2.491	1.41378e-29	1.7036	4.51629e-13
KCNJ5	-3.0754	2.29584e-24	-2.4524	6.10218e-19		EVC	-1.3746	3.07979e-12	-0.657	0.00162916
KCNK10	-2.4851	1.26938e-14	-1.9857	1.09797e-11		EVI2A	2.4256	1.93163e-34	1.1259	5.98119e-11
KCNK13	-3.5828	1.08995e-53	-2.9029	1.80856e-41		EVI2B	2.4158	1.68237e-33	0.9639	9.61987e-10
KCNK7	2.055	4.77528e-16	1.6858	2.89752e-13		EXD2	-0.6069	4.96291e-11	-0.297	0.00262118
KCNN1	5.1897	2.51412e-37	4.4683	5.92984e-32		EXPH5	-1.1942	7.41394e-08	-0.2426	0.274877
KCNS2	-2.9857	2.87818e-14	-2.2236	8.26617e-10		EZH1	-0.4777	7.69459e-09	-0.2001	0.0237865
KCNU1	4.0174	2.99929e-08	2.5011	0.000175603		FAIM3	1.8678	2.18051e-24	0.7256	2.72179e-06
KCTD11	1.2104	7.75791e-22	0.9493	1.00606e-16		FAM102B	0.8509	3.65073e-12	0.3521	0.00543048
KCTD12	-1.6866	9.57204e-21	-0.977	1.52091e-08		FAM124A	-0.9758	4.92345e-07	-0.3625	0.134623
KCTD19	3.1491	2.168e-21	2.5142	9.32518e-16		FAM129A	0.8861	6.21474e-08	0.2806	0.0926786
KDM3A	0.9939	9.23075e-21	0.7876	2.24249e-16		FAM129C	1.7551	8.95223e-10	0.7698	0.00879138
KDM4B	1.1952	1.74979e-30	1.0736	4.18138e-31		FAM159A	2.1892	5.37664e-20	1.4057	2.80301e-08
KDM6B	1.0488	1.67456e-11	0.6924	1.08978e-06		FAM160A1	-1.0123	9.81023e-07	-0.132	0.530605
KDSR	0.5417	8.40075e-07	0.2817	0.00505197		FAM161B	-0.6072	8.70393e-07	-0.1445	0.266727
KHNYN	0.7557	7.44398e-14	0.5875	9.42537e-11		FAM168B	-0.5038	7.20063e-09	-0.2243	0.0166742
KIAA0895L	2.3877	1.97893e-26	1.954	1.18424e-21		FAM177B	2.436	1.02614e-17	1.2525	1.76459e-05
KIAA1210	-2.9173	2.08099e-18	-2.258	1.00242e-13		FAM26F	3.1167	6.00091e-34	1.4951	2.34975e-10
KIRREL	-1.6426	1.06996e-12	-1.1391	7.11051e-08		FAM47E	-1.1884	6.23048e-10	-0.3421	0.0811572
KLF8	1.5974	1.29722e-18	1.2849	4.80274e-15		FAM49A	1.5384	1.13157e-23	0.913	9.52691e-09
KLHL31	2.3384	3.75103e-21	1.8781	1.11917e-16		FAM72B	2.0982	1.49381e-19	1.1476	1.56915e-06
KLK4	5.1847	9.62556e-13	0.5444	0.299373		FAM78B	1.7036	1.75996e-12	0.6156	0.012941
KLKP1	3.9909	4.30432e-07	1.883	0.0114622		FAM92B	2.5379	3.19409e-08	0.0329	0.944731
KRT17	3.1942	4.99265e-09	0.1906	0.5969		FAP	1.6936	3.76337e-09	0.1008	0.72278
KRT18	1.2302	1.12932e-08	0.7345	0.000205269		FASLG	3.9634	3.67088e-43	2.1326	7.40664e-16
KRT81	4.2639	3.45558e-25	3.3312	1.26041e-21		FBXO34	-0.6506	4.70293e-09	-0.1993	0.078161
KRT8	1.2828	1.29379e-09	0.6289	0.00163882		FBXO3	-0.5609	7.32359e-07	-0.1867	0.125709
KSR1	2.0099	1.52617e-19	1.6284	4.96542e-16		FBXO6	1.0428	3.00802e-12	0.5819	0.00032195
LAMA5	1.2666	8.52765e-13	0.921	1.0668e-08		FCAR	1.9345	2.17997e-09	0.8496	0.0128189
LCK	-1.1347	1.17127e-08	0.6322	0.00572193		FCER1G	2.7755	1.52997e-45	1.303	4.4135e-17
LDLRAP1	-1.0401	2.52316e-20	-0.7883	1.16407e-14		FCGR1A	2.709	1.58189e-29	0.8946	6.89721e-06
LECT1	4.9143	3.49644e-13	1.1214	0.0214727		FCGR1B	2.5983	1.1254e-29	0.9204	2.27257e-06
LETMD1	0.7099	3.99799e-09	0.2703	0.01977		FCGR1C	3.2522	1.10267e-43	1.6161	8.2787e-16
LGI3	2.7623	1.9309e-08	0.0001	0.999702		FCGR2A	2.4081	1.67441e-41	1.1469	4.38235e-14
LGR6	-2.5183	9.44432e-22	-2.1458	1.77009e-19		FCGR2B	1.9692	7.62425e-16	0.5314	0.0195821
LHX9	3.7175	3.47056e-07	0.9049	0.112704		FCGR2C	1.9601	1.68115e-23	0.7931	1.60026e-05
LIN7A	1.3916	4.67858e-07	0.362	0.17507		FCGR3A	3.9586	1.41819e-68	2.1404	4.18832e-32
LINGO4	1.3238	1.13439e-06	0.1866	0.485252		FCGR3B	1.8931	4.90408e-14	0.2243	0.401512
LITAF	-1.4651	1.31313e-27	-1.1604	2.38691e-21		FCHO1	2.98	1.27517e-32	2.0151	8.46775e-15
LIX1L	-1.0804	2.83048e-16	-0.8945	3.31493e-14		FCHSD2	0.4382	1.45528e-08	0.1693	0.0397117
LMTK2	0.5989	3.53393e-07	0.2563	0.0190842		FCRL1	1.8684	6.87252e-07	0.2176	0.558424
LOC100132215	2.6707	1.71787e-23	2.2163	1.36702e-19		FCRL3	3.3347	3.71587e-23	1.4522	3.47223e-06
LOC115110	1.5361	7.11978e-10	1.0349	5.46528e-06		FCRL5	2.5855	3.24793e-10	-0.9939	0.0110487
LOC143666	2.5383	3.9584e-20	1.5394	2.14871e-11		FCRL6	3.1405	1.26993e-42	2.0782	1.17315e-20
LOC145837	2.1051	1.65346e-09	1.4456	8.02689e-06		FERMT3	2.5472	5.41079e-47	1.2188	1.20183e-21
LOC221122	6.004	2.42492e-30	5.7724	5.20241e-29		FGD2	2.6104	1.23407e-39	1.4036	2.35111e-15
LOC284023	0.8454	1.56618e-09	0.5761	5.20891e-06		FGD6	1.0713	6.09138e-15	0.5393	0.000179536
LOC374443	-1.1052	9.42821e-19	-0.5182	2.33919e-05		FGR	1.3957	2.03579e-18	0.6801	3.29326e-05
LOC400043	-2.7196	1.61861e-29	-2.3847	3.52875e-28		FKBP11	2.1954	1.67674e-22	1.239	3.49489e-08
LOC541473	5.8077	8.64691e-43	5.6725	2.24653e-43		FKBP15	0.4711	1.18205e-11	0.2069	0.0045167
LOC652276	0.9954	6.19337e-16	0.8268	6.12349e-14		FLI1	1.4005	1.21077e-23	0.93	5.27324e-10
LOC728989	-1.5767	8.73953e-21	-0.9924	3.39526e-10		FLT3LG	0.8785	5.73071e-08	0.3505	0.0426754
LPAR1	-1.8077	1.96733e-09	-1.0074	0.000319558		FMNL1	2.7907	3.87738e-58	1.609	9.07651e-30
LPCAT2	-1.8488	1.75897e-25	-1.3528	1.20244e-16		FMNL3	1.278	1.67409e-23	0.7208	6.32613e-08
LPPR3	2.5098	9.75416e-10	1.641	5.39825e-06		FN1	2.0608	1.70931e-16	0.6505	0.00845975
LRP2BP	0.7314	8.03311e-07	0.3756	0.00569143		FNBP1L	-0.6142	2.30455e-07	-0.1005	0.410909
LRP5	0.901	8.5306e-09	0.4672	0.00131869		FNBP1	0.5533	1.18387e-07	-0.1355	0.125566
LRP8	-1.757	2.1357e-16	-0.7238	0.000753575		FNDC1	1.9199	1.85161e-08	0.5017	0.1478
LRRC14B	3.5818	3.57752e-15	2.0079	1.06985e-06		FOLR2	1.7725	3.81423e-13	0.278	0.211799
LRRC16B	2.0065	2.22668e-13	1.3138	2.38893e-07		FOXM1	3.3937	1.61256e-46	2.7086	1.54546e-22
LRRC18	-2.0277	2.44145e-07	-0.3892	0.302638		FOXP3	1.6783	1.49745e-09	0.1193	0.659236
LRRC36	2.7473	8.06752e-31	2.2737	1.93684e-25		FPR1	2.1663	6.06787e-18	0.6874	0.00475122
LRRC37B	1.0434	6.51851e-19	0.8533	5.41418e-16		FPR2	1.8144	8.96014e-11	0.57	0.0467144
LRRC39	3.3573	4.04149e-18	1.8439	2.55398e-13		FPR3	2.8141	2.01763e-37	1.4377	3.40701e-12
LRRK2	1.5196	1.46431e-10	1.0705	6.11909e-07		FREM2	-1.4613	4.46373e-07	-0.4906	0.110972
LRRTM4	3.1949	7.02238e-10	1.9996	6.84199e-06		FSD2	-1.6625	5.31177e-09	0.6025	0.146104
LSM14A	0.4503	1.07333e-10	0.3119	7.09929e-07		FTL	0.9365	2.05106e-07	0.2971	0.116335
LSM14B	0.4181	3.20964e-10	0.2724	6.50822e-06		FUT7	2.3066	2.08073e-19	1.1366	2.32891e-06
LTBP1	-2.1049	6.35916e-16	-1.5175	1.72288e-10		FXYD5	1.6158	2.14868e-21	0.8091	2.55052e-06
LUM	-3.1864	4.21104e-14	-1.2081	0.0036476		FYB	2.1441	3.08313e-21	0.3076	0.0883085
LUZP2	2.8165	1.14619e-07	1.363	0.0037901		GAB3	1.8596	3.05529e-43	1.11	2.03766e-19
LYPD1	-2.0768	9.04848e-09	-0.7578	0.0283664		GABARAPL1	-1.6399	2.76744e-20	-0.9376	1.14284e-07
MAP2K7	0.6735	5.04124e-13	0.5046	1.85003e-09		GABARAPL3	-1.931	2.31519e-20	-1.1853	2.86655e-08
MAP3K13	0.5569	8.83712e-09	0.2435	0.0074948		GAL3ST4	3.2139	1.47701e-55	1.5816	3.14282e-24
MAPK12	2.0741	1.20396e-12	1.5955	2.24264e-09		GALNT1	0.6288	1.78215e-08	0.2521	0.034898
MAPT	2.7164	4.76417e-18	1.9284	9.08856e-11		GALNT2	0.902	1.54851e-07	0.1637	0.356873
2015-03-09	0.8282	4.11358e-11	0.4458	0.00014773		GAP43	2.5627	5.0046e-12	0.8907	0.0257078
MASP1	2.8476	3.06692e-20	2.4926	6.14662e-19		GAPT	2.9994	1.52106e-36	2.0766	1.2162e-17
MAST4	0.9689	8.387e-10	0.6121	1.93648e-05		GBA2	-0.6068	4.93891e-08	-0.1479	0.194778
MAVS	0.4799	2.88626e-07	0.2561	0.00274039		GBGT1	1.0249	2.3083e-10	0.1516	0.333274
MBD1	0.4114	1.48072e-08	0.189	0.00543963		GBP1	1.6835	6.37073e-14	0.5666	0.0128388
MBTD1	0.6334	3.66325e-08	0.3642	0.0005268		GBP2	1.7111	1.32109e-23	0.6948	1.52345e-05
MCF2L	1.7925	1.10077e-23	1.2478	6.93986e-14		GBP4	1.3416	1.24574e-10	0.3918	0.0696405
MGC12916	-2.5221	6.25078e-21	-1.4242	2.34383e-08		GBP5	3.7001	7.5786e-35	1.3473	3.76686e-08
MICAL3	1.7403	2.6795e-44	1.3487	1.32732e-30		GBP6	1.4907	1.45142e-09	0.2563	0.296149
MIXL1	-2.5543	2.80836e-11	-0.1061	0.802883		GFI1	2.5961	1.22427e-26	1.02	8.06645e-07
MLXIPL	2.7924	7.78258e-19	2.0128	1.15785e-11		GFM2	-0.6421	2.98918e-09	-0.209	0.0630267
MMD	-0.8981	6.3797e-08	-0.1958	0.222351		GIMAP1	0.9122	3.1257e-09	0.4255	0.0104362
MMP23A	-2.7964	6.29397e-14	-1.7902	2.40768e-07		GIMAP2	1.5311	1.07771e-21	0.5128	0.000366068
MMP24	2.1444	3.77124e-28	1.8027	4.44674e-24		GIMAP4	1.5628	1.36103e-27	0.929	2.30024e-10
MOG	4.4346	6.76916e-09	0.953	0.115547		GLIPR1	1.4106	2.05585e-12	0.0399	0.826743
MOXD1	-3.8453	7.69509e-26	-2.6161	5.3922e-14		GLIPR2	0.8684	4.10966e-09	0.0322	0.812704
MPI	1.269	5.36518e-26	0.9295	6.47975e-17		GLRX5	-1.107	4.32394e-20	-0.6701	1.00384e-07
MPPE1	0.57	8.56855e-08	0.3253	0.000777032		GLS2	-0.9587	1.18077e-07	-0.3633	0.0596143
MRC2	-1.3319	3.68766e-08	-0.0644	0.790574		GM2A	1.2954	1.8869e-23	0.7708	1.15841e-08
MRGPRF	-2.7149	2.42153e-15	-1.9414	1.20465e-09		GMFG	2.2549	2.04028e-46	1.6261	2.46177e-23
MRI1	0.9631	4.3825e-12	0.7008	2.21893e-08		GMIP	1.7371	1.03368e-34	0.684	1.10718e-09
MRPL32	0.5443	2.93347e-09	0.2364	0.00657462		GMPR2	-0.4353	3.43424e-07	-0.1221	0.176225
MRPS18C	1.0043	1.03145e-29	0.8154	3.66869e-24		GNA15	2.1332	1.14767e-28	0.7595	1.83322e-06
MST4	-1.9505	5.23233e-19	-1.3048	1.62787e-10		GNAI2	0.7413	1.16944e-13	0.3036	0.00313397
MSX2P1	-3.0057	1.1047e-23	-2.1728	1.92521e-15		GNB4	0.9341	4.97851e-10	-0.0283	0.83168
MTA1	1.1255	1.18597e-15	0.92	2.88872e-13		GNB5	-0.8942	5.891e-23	-0.5773	1.92826e-09
MTMR11	2.3416	3.7696e-34	1.9841	6.87869e-30		GNG2	0.935	3.65436e-10	0.2715	0.0779342
MTMR8	-1.3918	4.27043e-23	-1.0053	5.78914e-15		GOT1	-1.2233	1.93208e-13	-0.4254	0.00973965
MUC17	7.1732	2.10729e-21	5.1149	7.84811e-16		GPA33	2.2148	1.65053e-20	1.1378	0.000261777
MXI1	1.3577	9.02819e-20	0.8944	1.12434e-10		GPR141	2.6484	4.27841e-23	0.8654	0.000224528
MYCBP	-1.0073	4.4722e-12	-0.7199	3.0175e-08		GPR15	3.869	2.23557e-15	1.0855	0.0290855
MYO15B	2.7502	4.62884e-28	2.5238	2.97992e-29		GPR171	2.2935	4.11683e-20	0.9346	3.32393e-05
MYO7A	2.142	4.76781e-20	1.8179	7.82511e-18		GPR174	3.2103	3.20676e-25	1.1169	4.13244e-05
MYO7B	1.5843	2.00998e-06	0.4319	0.140296		GPR183	1.7734	6.70828e-16	0.6763	0.00150201
MYOZ2	-3.2117	4.94862e-26	-2.7745	2.32062e-24		GPR18	2.6195	1.01146e-25	1.2549	4.8355e-08
NACA2	1.1293	8.23282e-21	0.9935	2.07468e-20		GPR34	1.9932	8.07506e-17	0.7573	0.00129838
NADK	-0.6012	5.1539e-15	-0.2547	0.00075308		GPR55	2.237	1.65476e-20	0.9622	2.02644e-05
NCAM2	-2.5056	4.53564e-10	-1.7519	2.37088e-06		GPR65	2.1727	1.31298e-28	0.7046	1.07123e-05
NCAPH2	0.9225	1.33444e-15	0.6894	4.16696e-11		GPR82	2.2656	9.79792e-19	1.2601	2.06804e-06
NCCRP1	-3.2591	7.94091e-19	-2.3824	4.19991e-12		GPR84	2.4563	1.04359e-17	0.5936	0.0214147
NCKIPSD	1.012	2.17339e-15	0.6039	5.12216e-07		GPR98	-2.5906	2.97062e-27	-1.7283	9.06827e-12
NDRG4	1.8841	4.89603e-08	0.2272	0.197908		GPSM3	1.9323	2.81257e-35	0.7901	1.65052e-10
NDST3	-3.693	4.77792e-23	-3.1669	1.14289e-20		GRAMD1C	-1.376	2.38392e-13	-0.6426	0.000941289
NEAT1	1.8033	4.1761e-10	1.216	5.14119e-06		GRAP2	1.0379	1.1081e-07	-0.253	0.122305
NEFH	-1.1214	3.15906e-07	-0.3155	0.130393		GRB7	-1.4886	3.21794e-16	-0.7695	4.18433e-05
NFATC2	-2.0096	8.15053e-17	-1.097	1.78529e-06		GRIN2D	1.8255	6.3004e-13	0.9368	0.000520138
NFKBID	2.6532	1.51265e-21	2.3537	6.27453e-21		GRIN3A	0.9131	4.18211e-07	-0.0729	0.658255
NKAIN1	4.6409	5.45187e-35	4.3245	4.06074e-36		GRK6	1.1441	2.39265e-30	0.7698	1.94978e-13
NKAIN2	-4.4846	6.32838e-25	-2.4882	3.97355e-12		GSDMA	2.2187	1.10833e-10	0.8092	0.0169492
NKD1	-3.0791	2.81213e-23	-2.5513	2.50754e-19		GSG2	2.0576	9.88321e-21	1.1194	5.56153e-07
NLE1	0.8989	6.966e-15	0.6877	3.6809e-11		GTF2IRD2	-1.1622	5.5683e-24	-0.7056	3.35736e-09
NLRP6	2.6702	4.65975e-16	2.167	7.43854e-13		GTSF1	1.8909	1.52119e-09	0.2267	0.471407
NMB	2.8281	1.2296e-21	2.421	1.78571e-19		GYLTL1B	-1.4969	1.95186e-07	-0.3394	0.252482
NMUR2	-4.4305	1.66311e-25	-3.8751	1.25476e-23		GZMA	3.4564	1.45486e-40	2.0401	1.90982e-17
NOSTRIN	1.1147	1.89728e-10	0.7487	2.45569e-06		GZMB	3.2934	2.80834e-44	2.2624	7.46276e-22
NOXA1	1.3851	8.28777e-09	0.6845	0.00240308		GZMK	3.7903	6.36681e-32	2.0394	9.91276e-12
NPAS1	1.4307	7.83498e-09	0.953	2.48331e-05		GZMM	2.6483	1.62033e-33	1.6584	6.96376e-15
NPM1	1.4668	1.45704e-30	1.2945	5.91583e-30		HABP4	-0.7212	1.66782e-06	-0.174	0.270075
NPRL3	0.7516	1.05483e-12	0.5509	7.1893e-09		HADHB	-0.7102	2.42688e-13	-0.3337	0.00102323
NR2C2AP	1.0873	3.07494e-17	0.8932	9.84935e-15		HAMP	4.3718	5.34264e-31	2.4186	8.11169e-11
NR2E1	5.2362	4.1191e-20	4.0377	2.23173e-15		HAPLN3	2.4267	4.12017e-27	1.1982	5.493e-09
NRG2	1.7977	2.30845e-12	1.1033	6.98515e-07		HCK	2.4347	1.78275e-44	1.2019	8.50188e-18
NRTN	1.35	7.43561e-07	0.5764	0.0238436		HCLS1	2.2017	1.00542e-50	1.0553	1.56547e-23
NRXN2	3.1755	5.99801e-27	2.6876	1.64389e-22		HCP5	1.0427	7.59116e-13	0.5894	0.000183862
NSA2	1.6523	2.66165e-40	1.4418	4.07314e-38		HCST	2.1634	5.04159e-24	0.897	3.57508e-06
NTSR1	3.3287	2.77091e-11	0.1464	0.662809		HDAC11	-1.2904	8.45854e-17	-0.571	0.000210974
NTSR2	5.2407	4.5328e-12	2.2344	0.000303062		HECA	0.5742	4.73076e-08	0.18	0.104598
NUMA1	0.6851	6.56198e-14	0.4151	1.0478e-06		HIBADH	-1.151	4.53846e-17	-0.7207	1.05339e-06
NUMB	0.5966	5.80102e-08	0.2473	0.0163726		HIVEP3	1.1616	7.70945e-14	0.0905	0.497721
NUP35	1.0188	1.52879e-26	0.7903	1.41614e-19		HK3	2.884	2.31815e-41	1.6404	1.02908e-16
NUP93	-0.935	6.29518e-22	-0.7645	1.5801e-18		HMGCR	-1.1087	1.30758e-22	-0.719	1.89404e-09
NXF5	3.7277	6.72479e-16	2.4021	3.03883e-10		HMGCS1	-0.6717	7.27031e-10	-0.3005	0.00956821
OFD1	1.5953	1.58715e-29	1.3772	1.88758e-27		HMHA1	1.6385	2.99243e-26	0.8121	3.82974e-08
OLFML3	-1.5938	4.91384e-15	-0.2381	0.268611		HMMR	2.1573	4.27377e-19	1.3821	9.25557e-08
OLIG2	4.1854	1.87921e-10	2.659	5.55925e-07		HOMEZ	-0.5231	9.66248e-07	-0.0758	0.485098
OMD	-2.507	3.20567e-10	-1.6628	8.84124e-06		HOXA6	-1.0362	1.00057e-07	-0.3965	0.0561304
OMG	5.0586	1.13998e-26	1.5117	4.80728e-12		HOXA7	-1.764	1.0354e-14	-1.0506	1.6727e-05
OR2L13	-2.1581	4.68535e-09	-0.6954	0.0509889		HOXB6	-2.7117	1.06574e-32	-1.8556	3.57784e-15
OSBPL1A	0.7499	1.81892e-07	0.2717	0.0455848		HOXB8	-2.5407	9.08824e-16	-1.3426	3.38418e-05
OSBPL3	-1.2644	8.10445e-15	-1.0321	1.31326e-12		HOXD8	-1.9047	4.37892e-36	-1.3233	1.66521e-16
OSGEPL1	0.5089	3.71414e-07	0.2422	0.00847404		HTR7	2.067	1.74153e-17	0.7346	0.00165413
OSGIN1	1.628	8.34953e-12	1.2177	1.92597e-08		HTRA4	5.1352	1.38846e-44	3.305	5.04252e-20
OTUD3	1.2779	2.81195e-13	0.6981	2.73486e-05		HUNK	-2.0966	4.28873e-20	-1.2826	1.14719e-07
OTUD7A	1.1384	6.09838e-08	0.5693	0.0034838		HVCN1	1.3739	9.86016e-27	0.606	4.45917e-07
OVGP1	2.0611	2.33692e-10	0.8163	0.000483752		HYAL1	-1.0488	2.95235e-09	-0.3336	0.0678903
OXA1L	0.5922	1.11795e-10	0.401	1.46512e-06		ICAM1	1.4597	3.09046e-17	0.743	3.93929e-05
P2RX2	-4.1488	8.55871e-27	-3.7566	1.2982e-27		ICAM3	1.5188	1.16484e-23	0.7426	3.18477e-07
P2RY2	-3.1518	4.75572e-39	-2.842	1.27461e-39		ICOS	4.1048	2.24445e-39	2.3089	1.75408e-15
PAAF1	0.7653	9.9937e-17	0.5723	6.81178e-12		IFI16	1.7336	5.59312e-40	0.9382	5.67978e-15
PABPC4L	1.6536	3.3779e-14	1.1771	3.02104e-09		IFI30	1.5222	1.99403e-12	0.7003	0.00191412
PACS2	0.7554	1.98553e-11	0.4978	1.26431e-06		IFNAR2	1.1634	1.24341e-30	0.7339	1.83602e-12
PADI1	6.7886	2.72568e-36	5.1939	8.02756e-32		IFNGR1	0.7162	1.06521e-12	0.3627	0.000725657
PALLD	-1.0327	8.25784e-07	-0.5639	0.00343396		IFNG	4.3479	4.56722e-26	1.7084	7.80525e-06
PAN2	1.0337	5.30107e-11	0.7052	8.14133e-07		IGLL1	2.4453	2.59408e-08	-0.667	0.113247
PANK2	-0.944	2.07127e-39	-0.7543	1.40695e-30		IGSF21	2.2438	3.11883e-22	1.2851	8.64851e-08
PAPSS2	-1.0989	3.15868e-08	-0.7006	9.52878e-05		IGSF6	3.2386	3.50186e-51	1.8779	1.00439e-21
PAQR8	-2.412	1.48689e-54	-1.8741	5.22284e-38		IKZF1	2.6804	1.53464e-39	1.2692	8.43992e-17
PARP16	0.9008	2.60749e-28	0.7113	1.37158e-21		IL10RA	2.6286	1.68429e-38	1.1212	3.46773e-13
PASD1	5.5028	1.08773e-10	2.106	0.00353673		IL12RB1	2.7584	1.85497e-38	1.2108	4.87954e-13
PAX5	-1.8175	3.3238e-07	0.3628	0.330559		IL15RA	1.3296	7.3689e-17	0.616	0.000167057
PAX9	4.6415	3.06961e-17	1.682	8.77715e-07		IL16	2.2585	5.96903e-44	1.1524	3.61826e-20
PCBP1	0.6267	5.47715e-14	0.4016	1.67355e-07		IL17RA	0.6788	1.11179e-16	0.3374	6.90337e-05
PCBP2	0.5259	1.25649e-10	0.28	0.000241462		IL17RE	-1.7479	2.18215e-13	-0.9852	0.000105303
PCBP3	-2.6429	2.96021e-08	-1.4271	0.00148538		IL18BP	1.6058	3.14222e-24	0.4866	0.000229422
PCDH11X	-3.3673	2.87673e-17	-2.3909	7.2931e-11		IL21R	3.2707	1.72344e-41	1.4501	2.62391e-15
PCDH7	-2.8883	5.63483e-18	-1.8632	3.25041e-09		IL26	2.4601	8.6142e-08	0.7554	0.0986584
PCGF1	1.1546	1.58147e-25	1.0212	3.02254e-25		IL27	1.9981	3.48452e-12	0.5467	0.0501031
PCSK4	1.3413	2.37655e-09	0.8087	9.32318e-05		IL2RA	2.5771	9.5388e-17	0.3479	0.173469
PDDC1	0.8359	1.75689e-11	0.4974	1.54894e-05		IL2RG	1.6057	7.33028e-12	-0.235	0.218378
PDE4DIP	-1.3353	4.10052e-18	-1.0217	2.06345e-13		IMPDH1	1.3344	3.01756e-16	0.6297	0.000171236
PDE6G	-2.5973	9.03841e-31	-1.6295	9.68856e-14		INPP5D	1.8691	4.9939e-37	0.9059	3.02251e-12
PDE8A	0.8078	1.08181e-15	0.5244	1.93852e-08		IPMK	0.99	7.86127e-15	0.6212	0.000170439
PDGFD	2.5059	3.5911e-26	2.0335	4.35592e-21		IRF4	2.4709	2.03191e-16	0.2093	0.390511
PDGFRA	-4.0103	6.93661e-23	-2.2165	2.10297e-08		IRF6	-1.7905	6.19881e-10	-0.8207	0.00676447
PELI3	0.7888	3.8553e-12	0.4421	3.13899e-05		ISCA2	-0.7263	8.13939e-11	-0.2899	0.0119754
PENK	-2.4543	9.35915e-07	-1.1633	0.00985417		ISL2	2.9982	3.67215e-11	1.5041	0.00188299
PER2	1.484	4.02364e-19	1.0248	2.24523e-11		ITGA4	2.2156	1.08426e-32	1.1809	7.19774e-11
PFKP	1.8042	3.07723e-28	1.5738	5.12007e-27		ITGA5	2.1285	3.27017e-32	1.4082	9.09508e-14
PGBD3	10.5695	1.93051e-55	10.8019	1.40017e-48		ITGAL	3.088	1.52893e-47	1.7077	8.10568e-23
PGD	-0.6151	2.26513e-06	-0.3152	0.00789338		ITGAM	2.4966	2.78572e-44	1.9135	7.28994e-17
PGLYRP2	4.5446	2.35894e-15	3.1247	7.78805e-11		ITGB2	2.817	1.22164e-49	1.4344	1.61552e-20
PHACTR1	-2.4958	4.02417e-32	-1.8762	4.69123e-22		ITK	2.6253	9.48571e-30	1.2454	3.51261e-11
PHC1	0.7484	8.69614e-10	0.3549	0.00194811		ITLN2	-2.4352	2.51851e-07	-0.5661	0.347351
PHLDB3	1.1871	2.12604e-14	0.9124	7.00023e-11		ITPRIPL1	1.9719	2.77862e-32	1.0578	1.73551e-11
PHTF1	-0.5814	2.20858e-08	-0.2947	0.00202716		IVD	-0.8181	6.97723e-14	-0.3596	0.00123484
PI4K2A	-0.9991	2.06794e-17	-0.6905	1.80243e-10		JAK3	2.7427	1.09769e-38	1.7098	1.11334e-16
PI4KAP1	1.998	4.43915e-17	1.6932	2.54382e-15		JAKMIP1	3.3036	6.77463e-30	1.6847	1.35334e-09
PID1	-1.4072	2.21844e-09	-0.7063	0.00125091		JPH2	2.2873	4.04625e-19	1.3748	1.69516e-06
PINK1	1.3756	9.20018e-37	1.1209	7.34811e-30		JSRP1	3.1628	4.69623e-14	1.821	4.62234e-05
PIP	4.5268	1.2345e-10	0.5065	0.359464		JUP	-1.1191	1.36494e-16	-0.5788	4.65664e-05
PKD1L2	2.7977	4.34297e-12	1.1362	0.000992639		KBTBD12	-2.9044	2.76694e-10	-1.4388	0.00366435
PKHD1L1	-3.3821	1.10015e-18	-2.3416	1.36895e-10		KBTBD8	0.8742	5.32986e-08	-0.1428	0.327636
PKNOX2	-2.0107	1.7051e-11	-1.147	4.15086e-05		KCNJ3	-1.7845	1.88013e-09	-0.7533	0.0172728
PLA2G4A	-2.5012	1.11534e-28	-2.1993	1.63895e-27		KCNMB1	1.5311	2.00783e-12	0.2583	0.261785
PLAU	-3.3245	6.24688e-34	-2.5212	3.12742e-23		KCNN4	1.58	1.90855e-09	0.1883	0.45404
PLEKHA1	0.742	3.30808e-07	0.3955	0.00281555		KCNQ3	1.3648	9.50612e-11	0.5359	0.0152995
PLEKHG7	-2.1087	6.22957e-13	-1.6434	5.25921e-10		KIAA0125	2.4198	3.56595e-11	0.2531	0.529076
PLVAP	2.233	1.89822e-21	1.964	8.95353e-21		KIAA1217	-0.7549	5.76866e-13	-0.3948	0.00040867
PLXDC2	-1.1725	1.95138e-10	-0.7324	1.59971e-05		KIF11	1.1448	4.24047e-10	0.4798	0.0139452
PMM1	0.8333	9.02679e-09	0.3452	0.0117714		KIF13B	-1.4652	1.46632e-21	-0.8854	2.43331e-08
PMS2L2	1.106	1.31835e-20	0.9626	1.49205e-19		KIF14	3.2702	8.39992e-39	2.3346	6.49242e-19
PNKD	-1.4141	2.65499e-16	-1.1363	2.31052e-13		KIF15	1.9714	2.55294e-18	1.0474	7.7511e-06
PNOC	-3.4536	5.51045e-19	-1.795	2.22156e-06		KIF19	1.8588	2.29522e-14	0.9059	0.000301594
PNPLA7	2.3857	1.39144e-18	1.8472	1.35642e-13		KIF21B	2.6193	1.19049e-45	1.4527	2.0143e-20
POLL	0.7966	1.49615e-13	0.5974	7.63301e-10		KIF2C	1.7469	2.1817e-15	0.971	3.49534e-05
POLR1D	1.0418	3.87939e-31	0.9467	1.36093e-32		KIT	-1.6613	6.16798e-08	-0.4215	0.223694
POLR2J4	1.1038	1.56451e-22	0.9186	1.30571e-19		KLHL26	-0.6711	5.21262e-12	-0.3424	0.000894346
POMC	-1.342	2.26782e-07	-0.7785	0.000968339		KLHL6	3.1888	6.1229e-54	1.8245	5.26978e-27
POTEE	-1.6138	4.05072e-32	-1.277	1.6345e-24		KLRB1	2.001	5.15731e-19	1.0076	2.29129e-06
PPP1R13L	1.7322	2.96671e-24	1.4071	6.52653e-20		KLRC1	1.7665	5.80066e-11	0.7171	0.0115772
PPP1R1A	-3.9054	1.2143e-12	-3.1526	1.28748e-09		KLRC2	2.7866	8.59244e-18	1.7107	4.3682e-07
PPP1R3G	2.5432	2.68439e-36	2.1857	8.69693e-33		KLRC3	2.856	1.86631e-22	1.8313	1.64771e-09
PPP2R2B	-3.0338	2.23928e-36	-2.6391	6.69497e-34		KLRC4	1.4531	1.75723e-06	-0.2213	0.456453
PPP3CB	-0.9249	1.4234e-22	-0.7063	2.21717e-16		KLRK1	3.3478	3.19251e-29	1.732	9.30191e-10
PRDX1	-0.8352	1.27552e-12	-0.6064	1.0616e-08		KRBA2	-1.0524	4.89213e-12	-0.4417	0.00527187
PRELP	-2.6263	6.791e-13	-1.4263	3.68322e-05		KRT36	3.1188	3.45922e-16	1.6983	1.16639e-05
PREP	-0.5263	1.01078e-12	-0.3555	1.14145e-07		L2HGDH	-1.2242	7.15956e-12	-0.4579	0.0116616
PRKACB	-0.945	5.58072e-13	-0.6535	3.80887e-08		LAG3	3.0147	1.87073e-18	0.5971	0.0612953
PRKAG3	2.4238	7.57817e-08	1.4019	0.000306659		LAIR1	3.0501	7.69094e-53	1.6132	5.687e-26
PRKCB	-1.5072	7.99621e-14	-0.2032	0.346802		LAPTM5	3.0071	2.75294e-60	1.5712	4.48353e-32
PRKD3	-0.6341	1.00257e-06	-0.3401	0.00379071		LAT2	2.4657	9.11639e-50	1.3952	8.95647e-22
PROKR2	-5.2789	6.07721e-24	-3.3049	1.81025e-10		LAX1	2.3344	2.0238e-16	0.1915	0.371802
PRPF38A	0.5456	4.65273e-11	0.3624	1.44061e-06		LCMT2	-0.7935	9.91046e-16	-0.4857	5.64148e-06
PRR22	2.244	1.99882e-20	1.8812	9.6863e-18		LCP1	2.168	1.81276e-28	0.6511	1.43078e-05
PRR5L	-1.0584	6.0339e-11	-0.2334	0.148358		LCP2	2.4803	3.03757e-55	1.222	1.71011e-25
PRSS38	6.2018	1.8198e-15	2.191	0.000410488		LDHD	-1.8699	6.17197e-11	-0.6531	0.0190651
PSMA5	-0.5192	2.96659e-08	-0.1559	0.0823408		LEPRE1	1.4404	1.40276e-20	0.9349	2.08311e-08
PSORS1C3	3.9364	8.76713e-34	3.4377	3.60591e-31		LGALS9B	1.6054	2.46676e-24	0.53	7.19163e-05
PTCHD2	2.32	2.59626e-12	1.7071	2.71471e-08		LGALS9C	1.8152	3.00969e-19	0.9981	1.01306e-06
PTCHD3	-3.4962	5.9944e-18	-2.5496	8.50892e-12		LGALS9	2.0558	2.37615e-38	0.9646	1.55749e-12
PTDSS1	-0.5599	1.64831e-08	-0.2791	0.00231499		LGR4	-0.9545	1.94499e-08	-0.382	0.0344402
PTGER1	-5.5568	3.71574e-26	-4.9488	9.2233e-24		LHFPL2	1.914	1.3913e-24	0.7542	1.65955e-05
PTGER4	-2.0759	1.20965e-46	-0.8531	6.67337e-07		LILRA1	0.9791	3.84029e-07	0.081	0.678758
PTGS1	-2.3	7.364e-11	-1.2078	0.000240761		LILRA2	2.2463	2.07135e-28	1.2766	6.08437e-10
PTK2B	-0.9324	2.88725e-11	-0.495	0.000174655		LILRA5	1.2458	1.93274e-09	0.5836	0.00909419
PTP4A2	-0.8245	6.71194e-19	-0.4705	1.08306e-07		LILRB2	2.721	2.92214e-55	1.6009	1.66754e-26
PTPLAD2	-1.0549	4.10282e-10	-0.4625	0.0034699		LILRB3	3.0499	1.32734e-46	1.9814	1.97615e-22
PTPRM	1.2514	5.16841e-17	0.9842	2.34164e-13		LILRB4	3.5816	2.79552e-50	1.9863	9.57047e-23
PTPRO	-2.6379	3.52444e-18	-1.9006	4.00701e-11		LILRB5	1.9039	2.78888e-14	0.5642	0.0226573
PTX3	-2.3562	6.26541e-12	-0.8786	0.00783842		LILRP2	3.4515	2.64344e-24	2.1109	4.97957e-10
PZP	-1.1023	1.4456e-10	-0.7212	3.74746e-06		LIMD2	2.3305	9.66609e-29	1.1689	2.20742e-09
QRFPR	3.4656	1.13191e-28	2.8907	3.60361e-24		LIMS1	0.793	7.21727e-11	0.4122	0.00171493
RAB23	-0.8949	6.51529e-08	-0.5423	0.00031369		LIPA	0.9913	5.03142e-09	0.2605	0.142885
RAB39B	-1.2559	1.86468e-10	-0.6787	0.000224227		LLGL2	-1.4187	9.66731e-19	-0.7077	1.12359e-05
RABL2A	0.5909	1.30316e-07	0.3543	0.000481427		LMNB1	1.3779	2.27789e-17	0.647	0.000103237
RALGAPA1	1.9803	4.06126e-53	1.5416	2.67269e-36		LMO7	-1.5304	4.60453e-24	-0.9251	3.6788e-09
RANBP10	0.4748	6.16834e-08	0.1994	0.0156921		LNX1	-1.8138	9.33553e-23	-1.0779	2.44677e-08
RARA	1.6483	2.06978e-27	1.4193	2.01525e-25		LOC100129534	-1.1015	5.17331e-28	-0.6049	1.17698e-09
RASL10B	-1.7654	5.14125e-11	-1.0442	2.4279e-05		LOC100272217	-1.2817	1.31032e-09	-0.5678	0.0114835
RASL11B	-4.744	5.16308e-27	-4.3156	2.02091e-26		LOC606724	3.076	5.48315e-36	1.8068	1.17188e-14
RBBP6	0.6447	2.55342e-13	0.504	1.70797e-10		LOC644172	-1.0197	2.52855e-08	-0.2711	0.15194
RBMX	0.8893	6.4305e-30	0.6776	5.72469e-21		LOC647859	-2.2927	2.92113e-21	-1.4721	8.06058e-09
RBP7	1.3392	3.70125e-07	0.6061	0.0125425		LOC653786	2.5267	1.80426e-24	1.6188	5.17108e-10
RCBTB2	0.7514	6.92333e-09	0.3096	0.0109284		LOXL3	1.3852	2.47002e-15	0.2316	0.140179
RELN	-2.3178	8.22527e-07	-1.1986	0.0047301		LPAR5	2.5191	7.18191e-35	1.1049	3.61554e-10
RFX2	2.2312	1.57993e-26	1.6802	5.95444e-18		LPXN	1.3432	1.76099e-22	0.3022	0.00619061
RFX5	-0.7361	7.06782e-13	-0.2394	0.0192259		LRFN1	1.4429	2.29556e-15	0.8671	8.23058e-06
RGS2	-2.3386	1.29253e-22	-1.3614	2.70678e-09		LRIT3	-2.5626	5.48063e-18	-1.5734	3.91313e-07
RGS5	2.7502	1.74524e-23	2.4161	1.9232e-22		LRP1	1.2595	2.01097e-15	0.6832	3.97792e-05
RGS9	2.1172	3.04472e-11	1.3931	2.85668e-06		LRRC15	2.4086	7.83581e-08	0.8864	0.112695
RHOB	1.2512	7.39868e-09	0.8115	3.89029e-05		LRRC1	-0.6744	2.70404e-07	-0.2213	0.111633
RIMS3	-1.6105	2.04287e-14	-1.0084	2.57263e-07		LRRC49	-0.6581	4.90015e-08	-0.2047	0.108496
RIPK3	-0.7811	2.42929e-07	-0.132	0.369804		LRRK1	1.4453	1.37823e-18	0.9337	1.5088e-07
RIT1	1.5828	7.97046e-31	1.2735	1.72736e-24		LRRN1	-1.7811	2.41722e-06	-0.5844	0.206107
RLF	0.9662	3.19883e-17	0.7821	2.44117e-14		LRTOMT	-0.7138	2.45192e-15	-0.4364	7.94133e-06
RNASE4	1.6263	4.43296e-16	1.2283	1.70172e-11		LSP1	2.7101	4.69624e-42	1.6476	6.24458e-20
RNF144B	-0.9998	4.74161e-09	-0.6572	1.99592e-05		LST1	2.5606	2.70914e-41	1.5287	3.18494e-17
RORC	1.312	1.01923e-11	0.4175	0.0315998		LTA	3.0755	1.07887e-28	1.5139	3.01761e-09
ROS1	-4.0341	1.58611e-09	-2.7102	3.8234e-05		LY86	2.9908	1.70544e-51	1.7491	4.87602e-23
RPAIN	0.6856	4.18591e-14	0.448	8.24728e-08		LY96	1.6733	6.39066e-14	0.2478	0.231312
RPF2	1.1037	4.7768e-19	0.9516	5.81183e-18		LY9	2.7027	1.03778e-26	1.2236	2.90688e-09
RPL22	0.5233	5.04326e-07	0.2886	0.00227168		LYL1	1.3121	2.04243e-12	0.5428	0.00535227
RPL3	1.2047	2.56132e-27	1.0915	1.95109e-28		LYZ	2.8303	9.68711e-28	1.4569	1.10022e-08
RPLP0P2	-2.788	2.63277e-41	-2.4974	3.09295e-41		MADCAM1	1.689	3.00176e-07	0.3622	0.342508
RPS6KA1	-0.716	8.37666e-09	-0.3903	0.000627212		MAFB	1.4145	3.51133e-14	0.1279	0.415451
RPS6	1.2687	1.86503e-20	1.105	1.2616e-19		MAGEF1	-0.7913	1.70384e-14	-0.4686	2.36788e-05
RPUSD4	0.7352	4.38142e-17	0.5745	3.20639e-13		MAN2B1	1.2465	8.20312e-21	0.4817	0.00010316
RQCD1	-1.4125	2.27046e-44	-1.258	3.95586e-44		MAP4K1	2.8471	2.98721e-36	1.4826	1.06905e-14
RSL1D1	0.9227	2.94318e-21	0.7444	2.107e-17		MAP7D1	0.6293	1.43674e-09	0.1608	0.126582
RSL24D1	0.7791	6.91313e-11	0.4877	8.34272e-06		2015-03-01	1.3767	9.95756e-12	0.3261	0.100124
RSPO3	-2.707	1.34934e-17	-2.3127	9.40209e-16		MARCKS	1.1459	1.39009e-17	0.3712	0.00385167
RTKN	0.7448	3.22705e-08	0.3392	0.00710913		MARCO	1.7506	2.09646e-06	0.3258	0.396547
RYR1	-1.5276	1.00396e-11	-0.8239	7.66371e-05		MBNL1	0.6871	2.23114e-14	0.3621	0.000141483
S100A4	-1.5388	2.23693e-11	-0.9023	1.89527e-05		MED9	-0.9391	7.43661e-25	-0.4979	2.81323e-08
S100P	-2.0589	1.89397e-07	-0.6691	0.0392769		MEFV	2.0077	2.02145e-24	1.1679	1.11177e-08
S1PR2	-1.1144	5.46692e-11	-0.2252	0.192806		MEP1A	4.2801	1.26756e-16	0.5779	0.172561
SAFB2	0.5224	5.5804e-07	0.2921	0.0020971		MFAP1	-0.5499	6.95696e-13	-0.3095	0.000183077
SAMSN1	-2.6562	2.15354e-46	-0.7859	0.000355887		MGAT1	0.713	1.17368e-13	0.3127	0.00178316
SCARA5	-4.2229	1.65136e-19	-2.9994	5.32305e-11		MIAT	4.2003	1.05103e-38	2.3857	6.19178e-15
SCARNA15	7.558	3.32785e-23	7.5458	1.89895e-20		MICB	1.1894	2.22151e-15	0.3776	0.00939967
SCG3	3.3793	1.7943e-11	0.544	0.0571314		MIPOL1	-0.9184	1.66506e-08	-0.3965	0.0230928
SCGN	5.8249	2.32726e-37	5.1105	1.28037e-32		MKI67	3.7607	5.48878e-58	2.7821	4.03945e-31
SCMH1	0.8178	1.07034e-17	0.5922	1.035e-11		MLANA	-0.9057	1.51014e-08	0.5586	0.0731369
SCN4A	2.4704	7.04836e-15	1.4508	1.1391e-06		MLNR	-1.737	1.60062e-06	-0.4959	0.195089
SCN4B	2.1773	2.25413e-16	1.7044	1.40264e-12		MMP16	3.1488	7.65329e-26	2.2343	4.27021e-11
SCNN1B	-6.0019	6.4207e-37	-4.4756	6.53521e-23		MMP25	2.2837	1.7572e-36	1.7013	4.87842e-13
SCNN1G	-7.0928	1.68346e-34	-5.0799	6.62854e-19		MMP9	4.7119	4.22956e-34	3.0673	1.69308e-13
SCPEP1	-1.5219	3.53435e-21	-1.2723	1.35233e-18		MNDA	2.4643	8.68616e-36	1.2595	2.63877e-12
SDCCAG8	-0.4305	9.16159e-08	-0.2333	0.00144725		MNS1	-1.115	8.86617e-12	-0.5636	0.00130367
SDHAP3	1.1029	1.1115e-07	0.6726	0.000376305		MOAP1	-0.7642	4.28031e-12	-0.2708	0.0163884
SEC11A	0.7507	2.46258e-23	0.6411	1.65763e-21		MOCS2	-0.7183	6.23206e-12	-0.3947	0.000458937
SECTM1	-1.2599	3.64783e-09	-0.1053	0.622831		MORN4	-1.1398	6.99225e-19	-0.6979	3.80139e-07
SELE	-2.9773	2.74718e-19	-1.9156	9.92601e-10		MPEG1	1.728	3.92749e-18	0.5677	0.00207163
SELL	-1.074	3.22331e-12	0.5081	0.00967086		MPP5	-1.159	5.49543e-17	-0.6933	2.22376e-06
SELP	-2.0493	3.78061e-15	-1.3203	4.64691e-08		MRPL35	-0.6081	8.75206e-14	-0.3491	6.90253e-05
SEMA4A	-2.4976	6.77366e-24	-2.1016	6.20894e-21		MRPL49	-0.8381	1.78457e-21	-0.5054	4.65858e-08
SEMA6C	1.3142	1.107e-13	1.0446	5.12223e-11		MS4A1	2.243	7.10612e-11	-0.0885	0.77893
2015-09-03	2.0189	2.41285e-07	1.0179	0.001212		MS4A4A	2.1898	3.46978e-23	0.6642	0.000466558
2015-09-06	-1.186	2.44339e-19	-0.661	2.42925e-07		MS4A6A	2.6692	5.74245e-42	1.2461	3.49886e-15
SERPIND1	3.5768	1.58629e-11	0.8329	0.0122435		MS4A6E	2.0208	7.66062e-12	0.3619	0.194787
SFTPB	2.7192	8.67101e-07	-0.3733	0.0846045		MS4A7	2.6335	2.25491e-39	1.2498	1.80134e-12
SGCG	-3.1023	1.79807e-30	-2.2069	1.21801e-18		MSL3	0.49	3.81704e-10	0.1132	0.146925
SGCZ	-5.4819	4.17444e-19	-4.3183	7.43625e-13		MSR1	2.5417	9.39307e-30	0.9578	2.27556e-06
SH2B1	0.6406	1.79831e-06	0.3057	0.0135045		MTX2	-0.5632	1.5598e-14	-0.3242	3.65751e-05
SHISA4	-1.5243	1.7167e-14	-1.1212	4.73201e-10		MUL1	-0.5428	2.43928e-08	-0.2032	0.0489946
SIDT1	-1.3502	2.13465e-18	-0.4091	0.0131769		MUT	-1.0451	4.21038e-17	-0.6091	4.15286e-06
SIGLEC11	-1.8275	4.77329e-12	-0.2983	0.266548		MX2	0.7871	1.46035e-06	-0.1964	0.199844
SIX2	-3.0539	2.29701e-13	-1.523	2.38401e-05		MYBL1	2.6853	7.34315e-33	1.865	2.15886e-15
SLC10A5	1.6817	2.75846e-09	1.139	1.1939e-05		MYD88	0.5107	2.83072e-08	-0.012	0.88989
SLC12A8	-1.8441	8.37816e-07	-0.7854	0.0246592		MYO1G	3.3492	2.5286e-49	1.9171	2.68836e-23
SLC17A4	5.0281	5.40784e-32	4.6075	1.62184e-31		MYO6	-1.1119	1.08703e-17	-0.6645	1.55502e-06
SLC18A3	6.4228	1.45169e-17	5.1036	2.3049e-14		MYO9B	1.3482	2.79034e-45	0.7737	3.05711e-19
SLC1A6	4.0157	4.54667e-07	0.8348	0.19534		NAA11	-4.689	3.21682e-15	-3.4182	1.01884e-05
SLC22A11	2.1778	3.80749e-08	1.4274	0.000121895		NAGK	0.4526	8.43851e-07	0.0649	0.493244
SLC22A16	3.1306	9.8721e-14	2.2518	7.36118e-10		NAPSB	2.2314	2.92399e-16	0.7762	0.00320353
SLC22A4	2.1305	6.52013e-18	1.7133	2.3744e-14		NARS2	-0.7744	7.38017e-16	-0.419	3.19031e-05
SLC22A5	1.1608	2.56373e-08	0.7379	9.54901e-05		NCAPG	2.7886	3.7868e-36	1.9583	6.1071e-17
SLC25A14	1.0341	3.40371e-29	0.9188	3.99335e-29		NCAPH	2.2395	1.21645e-26	1.3906	1.50795e-10
SLC25A27	1.6184	1.09165e-07	0.9263	0.00104563		NCF1B	3.189	1.7292e-37	1.9248	5.94801e-16
SLC26A10	5.0677	2.2393e-31	3.8787	1.52773e-25		NCF1C	2.601	3.39474e-32	1.2729	4.91e-11
SLC27A1	1.1336	1.05843e-16	0.8482	9.53053e-12		NCF1	2.1982	4.29556e-23	0.8652	1.07872e-05
SLC28A1	3.2342	9.66624e-28	2.9243	8.90811e-28		NCF2	2.1571	1.37167e-31	1.1697	3.33827e-11
SLC29A4	2.541	9.91886e-22	1.8842	1.23769e-14		NCF4	2.2176	7.99703e-31	0.8492	6.26187e-08
SLC2A4	1.4517	1.07558e-07	0.1619	0.510214		NCKAP1L	2.8354	2.52907e-41	1.1954	3.87753e-14
SLC30A10	4.0261	6.89547e-10	2.3661	4.07024e-05		NCR3	2.5082	9.12438e-30	1.4751	6.64706e-12
SLC38A8	3.2803	1.28826e-07	0.7628	0.100062		NDRG2	-1.6546	5.65063e-22	-0.8708	4.36249e-07
SLC45A2	3.6273	3.13276e-20	1.9555	1.3087e-10		NDUFC2	-0.7035	5.12498e-11	-0.4613	0.00468847
SLC47A1	2.2721	7.32386e-12	1.6552	6.32625e-08		NEBL	-1.71	2.22491e-14	-1.0175	2.64209e-05
SLC4A5	1.9173	8.48812e-16	1.549	1.52764e-12		NECAP2	0.3666	4.93034e-08	0.0544	0.424276
SLC5A1	3.6564	3.42469e-16	2.6808	2.21401e-10		NEDD4L	-1.2234	6.89509e-11	-0.3036	0.0825977
SLC5A4	2.2522	6.75819e-17	1.8658	2.17658e-14		NEK2	3.0016	2.91938e-31	1.2052	2.49247e-05
SLC5A8	2.8279	9.86104e-10	1.7563	6.02123e-05		NELL2	2.0135	1.89875e-12	0.3815	0.14399
SLC7A6	-0.5847	2.99773e-09	-0.3849	1.52999e-05		NFAM1	2.4469	4.46659e-47	1.3853	2.20076e-20
SLFNL1	2.486	1.90328e-18	2.1295	2.78965e-16		NFE2L3	1.345	9.27257e-13	0.6514	0.00108976
SMPD3	-1.3899	1.48721e-09	-0.7253	0.000663553		NFS1	-0.5158	1.33664e-07	-0.1967	0.0596707
SNCAIP	-1.766	2.94906e-14	-1.3741	5.58962e-11		NINL	-1.0065	5.76173e-12	-0.4292	0.00408449
SNCB	5.1984	1.11576e-17	1.8573	1.06389e-05		NKG7	3.9522	4.03821e-49	2.3782	7.54003e-22
SNHG1	1.9975	3.97023e-25	1.6272	1.70576e-20		NLRC3	1.5434	1.39893e-29	0.7449	4.74816e-09
SNHG7	2.1989	1.39844e-29	1.6555	7.07494e-20		NLRC4	2.0726	1.65182e-38	0.9142	5.82445e-12
SNHG8	1.1556	7.36496e-12	0.7672	6.54621e-07		NLRC5	2.3444	1.30039e-45	1.5996	7.54387e-22
SNORD25	1.5929	1.43852e-07	0.8152	0.00417297		NLRP1	1.6745	4.13558e-22	1.1046	2.17056e-09
SNORD73A	8.6072	7.18649e-32	8.8958	1.18732e-29		NLRP3	1.7038	8.33458e-20	0.6938	9.44024e-05
SNRNP40	-0.5844	1.88232e-13	-0.4536	1.67139e-10		NMI	0.9533	3.34011e-18	0.478	2.66391e-05
SNTA1	1.2728	5.24609e-11	0.8847	6.07072e-07		NNT	-1.4309	3.19987e-15	-0.7435	6.89155e-05
SNX18	-1.3347	6.71016e-23	-1.1397	4.18684e-21		NOD2	2.6775	9.42151e-33	1.1646	1.53477e-09
SNX5	0.5167	4.94819e-10	0.295	0.00011381		NR3C2	-2.2491	5.68162e-23	-1.3376	6.88777e-09
SOHLH1	4.6376	1.58605e-12	2.0456	0.000212993		NSUN7	-1.0328	2.43414e-06	-0.168	0.454293
SOX30	-2.7862	1.51893e-22	-2.3451	4.63274e-20		NTN4	-1.9625	3.08451e-20	-1.147	3.76647e-07
SPAG9	0.7534	3.46969e-09	0.3505	0.00334796		NUBPL	-0.862	9.75073e-15	-0.4877	3.99472e-05
SPATA18	2.4973	4.20397e-31	2.1421	2.90204e-28		NUDT15	-0.445	9.35236e-09	-0.1552	0.0574341
SPATA5L1	0.639	6.21753e-14	0.3392	2.73559e-05		NUDT7	-0.9884	5.40018e-16	-0.4349	0.000395264
SPATS1	5.8642	5.12155e-15	2.4289	0.000183864		NUF2	2.6848	3.28604e-27	1.7467	2.49029e-11
SPIRE1	1.2135	2.5014e-18	0.729	3.7707e-08		OAS2	1.4426	1.62038e-18	0.5417	0.000768081
SPRED3	-2.7857	1.35259e-30	-2.0541	4.84262e-20		OASL	1.4923	2.89009e-11	0.3428	0.172793
SRPX2	-2.0197	4.15642e-07	-0.458	0.22864		OCLN	-2.2797	8.34478e-18	-1.3406	1.40629e-06
SSTR3	-2.5813	1.08507e-13	-1.2451	0.000380208		OLFM4	-3.5912	1.06779e-12	-0.7553	0.247134
SST	4.6268	6.42249e-13	2.4612	2.16391e-05		OLFML2B	2.703	1.17498e-30	1.5373	2.40102e-11
ST7	0.625	1.58306e-07	0.2294	0.0435312		OPRL1	0.8108	2.35869e-07	0.1509	0.349474
ST8SIA1	-1.4986	1.57217e-12	0.4264	0.0891723		OSBP	-1.0544	1.46051e-31	-0.7336	2.1017e-14
ST8SIA3	4.8811	7.54486e-13	1.5711	0.00108943		OSCAR	2.8603	2.06035e-51	1.9212	2.85567e-25
STAT1	-1.1143	2.95435e-10	0.0927	0.626899		OSM	1.9711	4.88353e-11	0.5455	0.0755613
STH	4.256	9.16592e-11	3.4109	5.16755e-07		OSTF1	0.5775	7.48828e-13	0.2477	0.00299893
STK38L	-0.825	1.35968e-08	-0.3902	0.00373602		OVOL1	-2.9299	1.11353e-20	-1.8041	3.3166e-08
STRA6	-3.8065	1.39127e-20	-2.8793	9.23092e-14		OXCT1	-2.1091	5.2045e-18	-1.2523	7.44349e-07
STX3	0.9879	7.08828e-13	0.47	0.000468598		P2RX5	2.4753	7.28305e-14	0.9743	0.00168809
STXBP1	2.1967	9.40053e-24	1.6803	6.01399e-17		P2RY10	2.7264	3.50208e-22	0.753	0.00106664
STYK1	-3.4157	2.65166e-30	-2.5907	8.4023e-21		P2RY12	1.5607	1.55616e-08	0.4775	0.0966688
SULT1C4	1.9969	1.43062e-09	1.2667	3.39337e-05		P2RY13	2.0131	1.50114e-20	0.9539	8.59359e-06
SUMO1P1	-2.673	1.4682e-16	-1.814	5.37593e-10		P2RY6	1.206	3.18067e-08	0.4127	0.0693686
SUN1	0.4025	1.68848e-06	0.0529	0.520556		PABPC1	1.2612	3.51032e-38	0.8971	2.41126e-18
SYK	-1.7918	2.15912e-21	-1.3577	3.26034e-15		PABPC3	0.9399	3.76455e-16	0.5687	4.40988e-06
SYT8	3.2581	6.44528e-07	1.5417	0.00584192		PABPC4	0.6663	3.46883e-13	0.3583	0.000252045
TAF1D	1.7392	2.3927e-31	1.5767	1.99369e-32		PACSIN2	-0.5731	1.72447e-07	-0.1454	0.201367
TAF9	0.9972	3.38689e-28	0.8278	3.10378e-24		PAEP	6.0486	3.31298e-18	3.8269	4.38884e-07
TAOK2	0.7387	1.19235e-15	0.5634	1.23469e-11		PAGE4	-3.9576	6.58133e-10	-1.6283	0.0606263
TARSL2	0.8042	2.75865e-12	0.4806	6.32807e-06		PAK7	-2.5259	2.33139e-06	0.0778	0.904372
TAS1R1	-2.237	6.81157e-12	-1.6507	2.01937e-08		PANK1	-1.214	1.30547e-07	-0.3121	0.194239
TAX1BP3	-0.897	6.53425e-09	-0.5398	0.0001205		PAQR5	-1.7545	5.52518e-22	-1.0408	3.93283e-08
TBC1D13	1.4673	2.79108e-41	1.215	2.30266e-34		PARD6B	-0.9405	8.86953e-09	-0.3291	0.0550175
TBC1D3H	7.4387	7.24516e-27	7.5096	2.41297e-24		PARP14	1.0415	4.51811e-17	0.5281	4.39401e-05
TCEA3	1.1743	1.4425e-11	0.7465	2.42078e-06		PARP15	3.1046	3.04128e-31	1.9039	3.01039e-13
TEX15	5.7926	1.84308e-26	5.4257	3.44162e-26		PARP8	0.7514	3.7214e-11	0.2712	0.0215242
TIMM44	0.802	1.0627e-11	0.4552	3.54313e-05		PARVG	3.2272	1.09661e-57	2.0446	7.98437e-30
TIMM9	0.6838	1.83896e-09	0.4379	2.32992e-05		PATZ1	-0.5491	1.19317e-10	-0.1566	0.0674116
TJAP1	0.9904	2.01106e-20	0.8377	1.78522e-18		PCCA	-1.1997	3.6904e-13	-0.4895	0.00326719
TLE4	-1.2437	1.87478e-19	-0.8722	7.48208e-12		PDCD1LG2	1.2158	2.94416e-08	-0.3325	0.0856719
TLR1	-1.0051	8.93906e-09	0.1235	0.495423		PDCD1	3.7867	8.19786e-29	1.9399	9.99606e-10
TLR5	-2.2627	2.88797e-37	-1.6275	1.68497e-22		PDE4B	0.9525	4.01139e-08	0.1865	0.291756
TM2D3	0.4977	1.20698e-06	0.2681	0.00403429		PDE8B	-1.6612	2.01783e-13	-0.9184	0.000145044
TMCO6	0.9658	4.29243e-14	0.6954	1.98032e-09		PDHA1	-1.4066	2.18246e-29	-0.9053	2.15668e-12
TMEM110	-0.7538	1.33212e-12	-0.4308	1.25551e-05		PDP2	-1.3815	3.94167e-27	-0.8818	1.97438e-11
TMEM133	2.0796	2.34098e-45	1.7898	6.41041e-41		PEA15	0.6763	1.00959e-12	0.3807	0.000203668
TMEM135	1.0026	2.04914e-14	0.643	1.02067e-07		PEBP1	-1.2391	3.19879e-21	-0.6289	2.45958e-06
TMEM145	5.3182	2.6499e-31	4.435	1.82685e-30		PEX7	-1.0804	9.80541e-20	-0.6046	9.15775e-07
TMEM154	-1.8537	4.80228e-33	-0.5698	0.00123771		PFKFB2	-1.8823	1.46365e-13	-1.0853	0.000542994
TMEM158	-2.0037	2.1501e-07	-0.474	0.144716		PFKM	-1.2475	1.43601e-16	-0.6757	1.48113e-05
TMEM159	1.3988	2.52945e-22	0.9503	2.7379e-12		PFN1	0.9276	7.42456e-15	0.4963	8.87278e-05
TMEM164	-1.845	2.46616e-45	-1.6378	1.35494e-44		PHYH	-0.7563	1.00685e-06	-0.1199	0.439408
TMEM198	1.1916	1.48479e-06	0.6478	0.0042424		PIGH	-1.0966	4.44651e-24	-0.6157	2.55257e-08
TMEM206	-0.9911	2.5899e-20	-0.5358	3.2538e-07		PIGV	-0.6771	6.04665e-14	-0.2887	0.00194611
TMEM233	2.5234	1.39413e-27	2.2521	4.65081e-27		PIK3CD	1.2191	1.9426e-20	0.467	0.000125721
TMEM57	0.472	1.56474e-09	0.3117	1.02257e-05		PILRA	1.942	1.4036e-28	0.8179	2.88595e-07
TMEM86A	-1.9066	9.50391e-22	-1.44	3.27759e-15		PIM2	1.328	7.87704e-08	-0.3412	0.105941
TMPRSS11A	4.1622	1.58456e-10	1.9924	0.000558392		PIP4K2A	0.9354	1.08273e-16	0.4245	0.000159346
TMPRSS9	3.1419	1.24313e-23	2.797	5.12341e-22		PKP4	-0.9573	3.90046e-14	-0.5318	9.53149e-05
TNC	-2.1164	6.45133e-13	-1.1888	1.64875e-05		PLA2G2D	3.9265	4.67925e-19	1.7437	4.08986e-05
TNFRSF10D	1.0679	8.73105e-08	0.6491	0.000340275		PLA2G5	3.1186	3.48041e-20	1.608	8.41728e-06
TNFRSF11A	-1.4633	4.00731e-11	-0.2895	0.196928		PLAC8	3.2049	2.39378e-36	1.8873	1.09038e-14
TNIP1	1.2864	4.42234e-22	1.1197	3.30296e-21		PLAUR	1.3097	5.39756e-08	0.2214	0.372557
TNNI3	3.6756	1.58131e-07	2.0366	0.000830465		PLB1	1.5204	3.15757e-19	0.2	0.134933
TNN	3.0573	9.13133e-19	2.3236	6.52988e-13		PLCB2	1.9053	4.24023e-21	0.7825	5.59619e-05
TNPO2	0.5502	1.63698e-12	0.3796	8.49232e-08		PLD4	2.9849	1.40396e-34	2.1027	1.92639e-16
TOX	-3.1829	2.93834e-35	-1.3509	5.71476e-07		PLEKHG3	-1.1296	4.28744e-16	-0.6655	5.89977e-06
TP63	-1.741	7.6765e-11	-1.0606	1.76019e-05		PLEKHO1	2.3037	4.4684e-38	1.3791	4.27838e-16
TPM4	-1.0411	1.25024e-09	-0.342	0.0372024		PLEKHO2	0.9896	3.07973e-16	0.2823	0.0127884
TPPP	1.4754	1.53439e-07	0.6736	0.0114705		PLEK	2.4247	5.89628e-29	0.7643	6.99763e-06
TPTE2	-1.8999	2.51235e-07	-1.1391	0.000807379		PLLP	-1.4745	1.48141e-11	-0.5736	0.00868919
TRAP1	0.72	2.71568e-09	0.376	0.00078284		PLOD2	1.6088	7.18761e-14	0.7979	0.000529768
TRAPPC10	-0.7033	4.90674e-19	-0.548	1.28671e-14		PLXNA1	0.8272	9.93706e-09	0.3034	0.0468958
TRAPPC2P1	0.5603	3.8988e-09	0.3338	0.000123778		PLXNB1	-1.3372	2.18149e-16	-0.7689	6.34189e-06
TRAPPC2	0.6737	1.41015e-10	0.4527	2.09706e-06		PLXNC1	2.1486	2.11122e-29	1.0789	1.2536e-09
TRIM13	0.5876	5.4671e-09	0.3442	0.000187312		PML	1.2558	9.01351e-47	0.8592	4.16408e-22
TRIM52	1.294	8.78077e-16	1.016	2.50798e-12		PNMT	-3.4735	6.36956e-18	-2.0433	3.93154e-07
TRIM63	4.2211	1.89353e-11	1.2057	0.000414428		PNPLA4	-0.7577	4.98869e-09	-0.2524	0.0606432
TRIM72	3.4979	4.74172e-11	0.8438	0.00633296		POSTN	3.0736	2.25977e-20	1.2159	0.000295792
TRIM7	2.0925	3.79645e-14	0.9773	0.000310024		POU2F2	2.644	2.39417e-35	1.5125	1.41793e-15
TRIOBP	0.5579	2.94506e-08	0.3425	0.000175356		PPARA	-0.7195	1.14841e-08	-0.302	0.0248464
TRIP10	1.2267	1.88505e-18	0.9337	1.99469e-13		PPARGC1A	-1.9839	4.02707e-13	-0.7714	0.00399346
TRUB2	0.6864	1.96629e-10	0.3954	7.05202e-05		PPM1A	-0.5548	1.86221e-06	-0.1542	0.20963
TSC1	0.7134	3.01681e-08	0.2985	0.0144827		PRDM1	2.4953	9.87433e-51	1.7041	4.92039e-25
TSHZ1	0.7862	1.42123e-07	0.3747	0.00682602		PREPL	-0.7543	7.37433e-12	-0.3746	0.00154707
TSPAN10	2.382	9.65553e-09	-0.5611	0.0549294		PREX1	1.8312	1.22657e-42	1.2063	2.59454e-19
TSPAN9	0.8954	1.64986e-12	0.6035	1.80082e-07		PRF1	3.2067	8.4067e-54	2.1185	5.88918e-26
TTC25	1.2092	5.05608e-13	0.6246	8.17033e-05		PRKAB1	-0.9311	9.04669e-12	-0.4725	0.00123377
TTC31	1.0716	5.97432e-35	0.914	1.37178e-31		PRKD1	-1.0398	1.78269e-13	-0.5075	0.000691633
TUSC1	0.6984	1.60512e-07	0.2392	0.0573233		PRR11	2.9037	1.74744e-41	1.8988	3.00133e-18
TWIST2	-2.1655	4.39016e-08	-0.996	0.00326776		PRR16	1.8888	1.98331e-18	1.1668	4.10458e-07
TXK	-1.5776	1.39377e-11	-1.0003	2.72397e-06		PSMB10	1.489	1.38966e-14	0.7656	0.000179935
UBA5	0.9672	3.79519e-11	0.6135	4.23276e-06		PSMB9	2.1745	4.80189e-36	1.4096	2.9668e-15
UBASH3B	-0.9417	9.67004e-07	-0.2431	0.181029		PSME2	1.3315	1.28059e-19	0.8638	4.42888e-08
UBE2E3	0.8503	3.60372e-22	0.6859	3.57795e-18		PSTPIP1	3.2448	8.13822e-40	1.9191	4.39086e-17
UBE2Q2P1	1.4195	1.37552e-11	0.9754	4.08722e-07		PSTPIP2	1.0134	2.55258e-10	0.2446	0.127999
UBTD1	-1.577	2.35515e-19	-1.2862	2.74342e-16		PTAFR	1.8816	1.57124e-19	0.7912	7.01058e-05
UCKL1	0.5799	1.66294e-06	0.3041	0.00594693		PTCRA	3.1962	1.83687e-27	2.0662	1.93936e-12
UCN	3.205	1.04312e-25	2.9153	1.21132e-25		PTGR2	-0.9343	2.69999e-10	-0.1016	0.46751
UCP2	-1.7586	7.79774e-18	-0.6353	0.00208539		PTPN21	-0.7778	1.16045e-09	-0.3587	0.00790052
UNK	0.4854	2.56541e-09	0.2998	5.28786e-05		PTPN22	2.5885	1.92217e-34	1.1185	1.60523e-10
USE1	1.1249	8.39201e-16	0.9009	6.7383e-13		PTPN3	-1.4379	6.82468e-16	-0.6099	0.000388209
USP27X	0.7612	3.96805e-13	0.4089	3.6295e-05		PTPN6	0.916	5.00401e-13	0.197	0.103258
UTP20	0.6624	3.03685e-09	0.4384	1.51624e-05		PTPN7	2.5799	4.27103e-25	1.1547	5.16271e-08
VAT1	0.9774	1.1927e-14	0.6687	8.35366e-09		PTPRCAP	2.8959	1.89191e-28	1.4486	1.83971e-09
VDAC2	0.5732	5.22842e-11	0.3657	4.30577e-06		PTPRC	2.4806	3.2392e-30	0.9575	7.18435e-08
VDAC3	0.5108	1.54576e-07	0.2567	0.00410625		PTPRE	1.7762	2.23117e-57	1.3487	7.55064e-31
VEGFB	1.0818	7.44251e-16	0.8544	1.37977e-12		PTTG1	2.6327	6.9934e-27	1.777	9.07912e-12
VGLL3	-2.8112	2.0417e-16	-1.5639	1.29925e-06		PTTG3P	2.5087	9.25341e-24	1.6404	6.82277e-10
VLDLR	0.8501	9.37478e-07	0.417	0.00892814		PVRIG	2.5334	7.98436e-37	1.4182	5.34712e-14
VPS11	0.4106	8.62851e-08	0.1948	0.00600652		PYCARD	2.3105	3.04918e-25	1.3741	2.75414e-09
VSTM2B	2.9184	1.29335e-07	1.1016	0.00672356		PYHIN1	3.4919	1.80155e-42	2.0805	7.03922e-20
VTI1A	-0.8861	9.76388e-27	-0.7851	1.15769e-26		RAB31	1.0171	1.25687e-13	0.3798	0.0054782
VWA3B	-4.4571	1.19386e-57	-3.5136	9.00788e-43		RAB40AL	-0.8471	1.02511e-07	-0.3109	0.0669916
WBSCR27	1.7557	1.26047e-12	0.9452	7.2812e-05		RAC2	2.5098	9.22016e-32	0.9649	5.96787e-09
WDFY2	-1.2821	1.9441e-29	-1.0816	2.68295e-26		RAP1GAP	-3.1036	1.17321e-29	-1.7671	1.71449e-11
WDR24	0.6352	7.12651e-09	0.307	0.00277689		RASGRP4	2.2065	1.8842e-42	1.2651	6.63375e-18
WDR33	0.4499	9.70074e-16	0.3387	2.13621e-11		RASSF2	2.267	2.21913e-38	1.6106	1.86993e-18
WDR34	1.4665	1.78044e-17	0.9658	1.25668e-13		RASSF3	0.7353	3.19434e-11	0.1939	0.0711603
WDR49	-1.818	4.87726e-09	-0.972	0.000774602		RASSF5	1.9713	3.00017e-31	0.767	3.0142e-08
WDR54	1.3026	3.70357e-13	1.0233	1.94621e-10		RBBP8	-0.8167	1.63013e-06	-0.2139	0.231436
WDR5	0.983	1.09995e-21	0.7162	3.81475e-14		RCC2	0.5247	2.4224e-07	0.1338	0.21201
WDR60	1.1223	1.54056e-20	0.8892	3.69547e-16		RCN1	1.0483	4.5585e-13	0.5718	0.000250778
WDR90	1.7095	2.43587e-22	1.3988	1.23948e-18		RCN3	1.2543	5.40518e-08	0.5262	0.053281
WHAMM	0.5885	2.04571e-09	0.3999	6.4542e-06		RCSD1	1.4582	4.79131e-23	0.5165	9.48729e-05
WNK1	-1.1684	2.99376e-19	-1.0054	4.86337e-18		RDH11	-1.0209	1.93983e-13	-0.5312	0.000260138
WNT4	-3.0722	4.94308e-14	-2.3505	4.58802e-10		REEP4	1.0659	1.48924e-15	0.526	0.00014306
WNT5A	-2.4044	4.12688e-17	-1.5929	1.8884e-09		REG1A	4.9775	5.27483e-21	2.4732	1.44508e-05
XAGE2	-4.1499	2.70805e-08	-2.8382	0.000363336		REG3A	4.3643	8.68818e-08	1.038	0.144178
YIPF1	-0.6013	1.55664e-12	-0.3913	4.60354e-07		RELT	2.3077	2.1548e-47	1.4689	3.93219e-22
YPEL4	3.0143	3.7265e-32	2.6325	1.31516e-29		RFTN1	1.0553	2.72678e-16	0.4278	0.000732765
ZBED2	-2.3348	1.44461e-10	0.0502	0.894509		RGS10	2.0187	2.97635e-33	1.0136	2.23741e-11
ZCCHC14	0.7882	6.95851e-13	0.3466	0.00142573		RGS18	2.1942	5.57359e-25	0.9099	3.07806e-06
ZCCHC3	0.6158	8.91041e-16	0.304	4.95434e-05		RGS19	1.7342	1.7752e-38	0.8152	5.53803e-13
ZCCHC8	0.6302	1.81034e-14	0.4485	1.89272e-09		RGS20	2.9204	5.31776e-15	1.6983	1.32985e-05
ZER1	1.1025	1.03008e-29	0.8838	2.02472e-23		RHOG	1.028	6.83377e-20	0.4483	5.07744e-05
ZFP30	0.7707	3.6573e-10	0.499	8.37224e-06		RHOH	2.7705	1.81177e-33	1.2159	2.31503e-12
ZFP36L2	-0.989	8.24835e-18	-0.7104	1.14229e-11		RIN3	1.9433	3.08938e-49	1.2687	6.83852e-23
ZFP42	-4.4262	1.08409e-15	-2.2608	7.37639e-05		RIPK2	0.6228	6.86047e-07	0.1221	0.351628
ZFYVE19	0.7538	1.54297e-10	0.5059	2.08535e-06		RLTPR	3.0404	1.89017e-29	1.7373	1.00605e-11
ZMAT1	2.0257	4.22694e-17	1.6204	1.23367e-13		RNASE2	2.8373	7.24277e-25	1.1693	6.56827e-06
ZNF101	-0.4562	8.6909e-07	0.0955	0.327044		RNASE3	3.0928	1.1888e-15	1.7482	8.04185e-06
ZNF114	3.6182	3.66139e-13	2.4267	1.83467e-08		RNASE6	1.892	4.78348e-24	0.6406	8.20516e-05
ZNF155	0.9555	7.71109e-18	0.6974	6.15479e-12		RNF166	1.0952	2.00524e-20	0.5433	5.47524e-06
ZNF160	0.7531	2.05645e-10	0.4366	6.28742e-05		RNF175	2.6171	1.92426e-26	1.5528	4.70069e-10
ZNF189	1.7712	2.26757e-18	1.1595	1.07507e-09		RNF213	0.7353	4.92253e-10	0.341	0.00697422
ZNF205	1.5566	1.0032e-24	1.2706	1.83613e-20		RNF43	-2.7462	4.52176e-26	-1.7106	1.52485e-10
ZNF219	0.9627	2.70585e-08	0.4532	0.00502946		RPGRIP1	0.8949	2.25769e-10	0.2735	0.0580053
ZNF226	0.5405	6.47739e-07	0.2962	0.00280126		RPL3L	1.6822	3.42195e-07	-0.1242	0.727502
ZNF263	0.4306	4.48185e-08	0.2017	0.00589148		RPP14	-0.8527	5.91925e-21	-0.5664	5.77968e-09
ZNF302	0.5694	1.65154e-06	0.2444	0.0259905		RRAGB	-0.6921	2.16568e-13	-0.3695	0.000228336
ZNF343	0.7263	7.17006e-19	0.5612	3.56694e-14		RUNX1	1.971	8.24281e-22	1.0199	1.41998e-06
ZNF382	1.0584	3.07475e-11	0.6913	2.38464e-06		RUNX2	1.6906	6.44388e-17	0.6375	0.00135419
ZNF384	0.8244	2.75193e-26	0.7416	5.04139e-27		S100A9	1.3382	1.94695e-07	0.4295	0.117603
ZNF397	0.6551	1.66133e-06	0.2215	0.0854665		S100B	1.5583	3.75627e-08	-0.1227	0.679987
ZNF3	0.438	1.2026e-11	0.2049	0.000935448		S1PR4	2.2837	1.77001e-31	1.3396	2.26449e-12
ZNF462	1.229	1.34903e-13	0.8566	1.61077e-08		SACS	1.6373	2.26897e-37	1.3628	2.28848e-14
ZNF473	0.6938	7.93012e-18	0.4325	1.21991e-08		SAMHD1	1.4989	2.24191e-15	0.3218	0.0586361
ZNF491	1.1179	7.88747e-12	0.774	1.83809e-07		SASH3	3.043	9.97469e-56	1.646	1.65141e-29
ZNF518B	-1.22	3.92594e-13	-0.7592	8.81373e-07		SCGB1D2	-2.1715	1.28516e-09	-0.3797	0.2929
ZNF525	0.6977	1.4969e-08	0.3725	0.00108375		SCML4	1.1868	1.21207e-07	-0.2298	0.255202
ZNF529	0.6216	2.53613e-07	0.3478	0.00160422		SCUBE1	-1.4872	4.45873e-07	-0.5603	0.138875
ZNF548	0.452	1.23267e-06	0.234	0.00591095		SDC3	1.1742	1.70883e-17	0.318	0.00888591
ZNF566	0.6581	3.62393e-10	0.3941	4.36165e-05		SDHD	-1.0283	7.32182e-16	-0.5699	2.0504e-05
ZNF574	0.5598	3.19197e-09	0.3565	3.347e-05		SDR39U1	-0.6889	4.43489e-08	-0.2344	0.0751378
ZNF595	0.7214	2.25966e-12	0.4587	1.22576e-06		SEC24D	0.893	7.85595e-11	0.2435	0.078775
ZNF607	0.4939	1.53954e-06	0.1553	0.1098		2015-09-01	2.156	5.81695e-31	1.2923	3.41684e-12
ZNF622	0.9071	3.9475e-14	0.6949	1.17351e-10		SERPINB8	0.7282	3.10971e-08	0.1885	0.169237
ZNF653	0.8736	2.4602e-13	0.5941	5.01653e-08		SERPINB9	1.7345	8.21708e-39	1.1783	3.92889e-18
ZNF764	0.6936	9.07255e-24	0.5499	1.35575e-18		SERPINE1	1.9728	3.24524e-09	0.6453	0.0662386
ZNF768	0.95	7.01289e-20	0.4699	6.05768e-06		SFMBT2	1.0649	2.54714e-13	0.1448	0.282185
ZNF784	0.7224	2.86006e-08	0.3923	0.00106401		SGK2	-1.8101	1.54395e-13	-0.9824	0.000135417
ZNF785	0.974	1.50417e-14	0.7032	9.70678e-10		SGOL1	1.5622	1.09031e-12	0.7644	0.000957286
ZNF830	0.5239	2.88509e-12	0.2947	2.73384e-05		SH2B3	1.5326	8.61049e-32	1.0617	2.40928e-14
ZNF84	0.8142	7.91457e-16	0.5299	1.59651e-08		SH2D1A	3.0461	7.31358e-30	1.4619	3.20843e-10
ZSCAN21	0.5451	3.78226e-10	0.2222	0.00816438		SH2D2A	2.9764	3.35878e-30	1.4303	7.33586e-09
ZSCAN2	0.5932	1.11751e-08	0.2976	0.00204807		SH2D4A	-1.6349	7.33169e-23	-0.9292	3.46128e-08
						SH3BGRL3	1.1933	1.16443e-10	0.3602	0.0580261
						SH3BP1	1.9651	3.57115e-32	0.7829	1.58078e-08
						SH3BP4	-1.0436	4.94931e-12	-0.4025	0.00900693
						SH3KBP1	1.1015	5.52639e-19	0.3319	0.00225142
						SHC1	1.2733	6.03148e-28	0.8457	6.1324e-12
						SHOX2	2.2643	1.14844e-10	1.2828	0.00210531
						SIAE	-0.9224	1.01023e-13	-0.5346	6.39512e-05
						SIGLEC10	3.6209	2.67123e-60	2.1067	1.12226e-31
						SIGLEC12	2.2183	1.51546e-10	1.0427	0.00437921
						SIGLEC14	1.769	5.05498e-14	0.3949	0.0742445
						SIGLEC16	1.4764	2.74212e-10	0.5799	0.0164462
						SIGLEC1	3.0992	1.55079e-36	1.5464	4.95081e-13
						SIGLEC7	2.5389	3.02418e-29	1.4735	1.32644e-10
						SIGLEC9	2.5021	3.22464e-39	1.2001	9.19064e-13
						SIPA1	0.9914	7.57776e-15	0.3772	0.00347114
						SIRPB1	1.9392	2.75994e-20	1.223	6.08602e-08
						SIRPB2	2.6805	4.57802e-40	1.4221	2.68306e-16
						SIRPD	3.3112	2.14827e-21	1.9685	2.23178e-08
						SIRPG	3.6452	2.03776e-32	1.8928	1.11689e-11
						SIT1	3.2363	5.37277e-31	1.6138	8.83296e-11
						SLA2	3.6078	8.12838e-51	2.1734	5.03884e-25
						SLAMF1	1.9055	1.46457e-14	0.2775	0.171335
						SLAMF6	2.9321	1.09066e-30	1.3538	2.10183e-11
						SLAMF7	3.1377	5.00413e-27	1.0982	8.27192e-07
						SLAMF8	3.1134	4.44795e-33	1.2204	1.08122e-09
						SLA	2.0343	1.30335e-26	0.7331	3.41253e-06
						SLC11A1	2.1722	2.80511e-21	1.3206	6.86571e-08
						SLC15A3	1.639	4.19856e-23	0.4454	0.00192298
						SLC1A3	2.9441	1.85287e-33	1.5337	4.95123e-11
						SLC24A4	1.7542	8.05577e-26	1.1597	3.5484e-11
						SLC25A12	-0.7902	9.50466e-20	-0.5121	3.79938e-08
						SLC25A17	-0.5084	3.31421e-14	-0.2991	3.59669e-05
						SLC25A4	-1.4198	7.14178e-20	-0.6593	1.25543e-05
						SLC29A2	-2.2537	2.15569e-17	-1.2719	1.86917e-06
						SLC2A11	-1.0653	8.16518e-20	-0.5531	3.25534e-06
						SLC31A2	0.7569	1.81411e-06	0.227	0.179806
						SLC37A2	3.1973	6.09426e-53	1.962	2.47129e-23
						SLC39A9	-0.5546	1.83838e-09	-0.256	0.0095339
						SLC9A9	2.1587	1.23257e-24	1.14	4.20264e-08
						SLCO2B1	2.0599	1.55282e-21	0.7524	0.000165881
						SLFN12L	2.8084	1.20796e-26	1.3096	1.43009e-07
						SMAP2	0.9252	3.9179e-15	0.0964	0.324274
						SNAI3	1.5412	1.29879e-20	0.8165	9.69268e-07
						SNTG1	-3.1248	1.96771e-06	-0.7751	0.333575
						SNX20	2.952	3.0715e-37	1.2937	4.27758e-13
						SOD2	1.2829	1.10985e-09	0.4477	0.0449351
						SP100	0.4393	2.33536e-09	0.1856	0.0181453
						SP110	0.4928	1.30623e-07	0.0207	0.821846
						SP140	1.4706	9.67795e-11	-0.4753	0.00493432
						SPAG16	-1.016	7.42537e-17	-0.507	5.76176e-05
						SPHK1	1.8703	4.34213e-12	0.826	0.0034234
						SPI1	2.7477	3.75992e-48	1.4814	2.60456e-20
						SPIB	2.0828	3.8776e-10	0.6199	0.0451246
						SPN	2.7286	1.34703e-39	1.437	4.90682e-15
						SPOCD1	2.5941	6.40474e-14	1.0753	0.00219191
						SPRYD4	-0.6253	1.62648e-09	-0.2721	0.0138987
						STAB1	2.249	1.67972e-34	1.3523	1.04156e-13
						STAB2	2.6476	2.11874e-16	1.5499	1.89809e-05
						STAC3	2.7835	2.42752e-59	1.8833	6.99935e-32
						STAP1	-3.144	2.06867e-11	-0.8203	0.1173
						STARD5	0.9761	1.9353e-13	0.3345	0.0100887
						STAT2	0.948	2.93515e-14	0.4157	0.00120871
						STAT4	2.0993	9.36385e-35	1.2548	3.81251e-14
						STK10	1.3832	1.04916e-38	0.7301	6.77339e-14
						STK17B	0.921	1.77117e-09	-0.0111	0.935208
						STK4	1.0341	1.6863e-24	0.5	3.25244e-07
						STX11	1.1983	8.58559e-14	0.3159	0.037952
						SUCLA2	-0.9148	1.10779e-14	-0.4595	0.000208805
						SUCLG1	-1.4806	1.20317e-33	-1.0324	5.59927e-16
						SULF1	1.7866	4.07269e-13	0.9175	0.000268631
						SYN3	-1.588	3.95547e-16	-0.9389	9.29536e-06
						SYNGR1	-1.805	3.17949e-17	-1.0558	2.92796e-06
						SYNJ2BP	-1.2299	2.38084e-23	-0.7561	4.11285e-09
						TACC3	1.2676	1.48977e-13	0.4499	0.00981015
						TAGAP	2.0756	3.59329e-28	0.8457	8.26906e-08
						TAGLN2	0.7875	7.61091e-11	0.3673	0.00453618
						TAP1	1.7437	5.09227e-33	0.9799	1.00472e-11
						TAP2	0.8828	7.9733e-13	0.2577	0.0354869
						TBC1D10C	2.861	3.26602e-34	1.5951	3.57095e-13
						TBC1D24	-1.234	1.80862e-17	-0.5891	3.59797e-05
						TBC1D2B	1.038	1.90308e-26	0.6124	7.30688e-10
						TBXAS1	2.1884	1.58014e-48	1.1783	2.04501e-20
						TCF7	1.445	5.59783e-12	0.7376	0.0021228
						TCIRG1	1.2476	2.86853e-12	0.5792	0.00211875
						TCTA	-0.7452	7.42689e-12	-0.2477	0.0235439
						TGFBI	3.8484	3.44341e-22	1.8457	6.57699e-06
						TGM2	1.2251	4.32483e-10	0.5728	0.00635993
						THAP10	-0.6874	2.38701e-11	-0.3685	0.000958956
						THBS2	1.7208	1.67405e-07	0.4216	0.209843
						THEMIS	2.8386	3.32294e-25	1.161	1.56629e-06
						THRA	-0.8232	4.9248e-11	-0.1364	0.260905
						THRB	-1.9503	3.20299e-20	-1.1918	4.97586e-08
						THTPA	-0.8176	3.79243e-15	-0.4091	0.000161447
						TIFAB	3.1	3.6373e-21	1.4278	4.58982e-06
						TIGIT	3.5072	2.32962e-33	1.6758	1.79414e-11
						TIMP1	2.3863	5.13707e-22	1.4049	4.2187e-08
						TJP2	-0.8262	3.38388e-11	-0.3585	0.0063158
						TLN2	-0.9573	1.42698e-08	-0.3856	0.0333548
						TLR10	2.5208	6.72739e-21	1.0842	9.58999e-06
						TLR2	1.6758	8.28049e-20	0.4395	0.00727654
						TLR6	1.9084	1.46822e-24	0.4799	0.00139184
						TLR7	2.5002	9.45952e-24	0.832	0.00026869
						TLR8	2.6876	8.75104e-25	0.8258	0.000279632
						TLR9	1.4952	1.31474e-11	0.3363	0.153086
						TMC5	-2.5458	1.01827e-11	-0.9616	0.0281409
						TMC8	2.8129	6.20314e-42	1.5217	2.18256e-17
						TMEM116	-1.9514	7.94276e-28	-1.2396	7.35362e-12
						TMEM155	5.1547	1.1681e-52	3.2447	4.25751e-23
						TMEM156	2.2946	3.27244e-23	1.3562	7.68359e-10
						TMEM173	1.2355	2.50649e-17	0.5892	7.27884e-05
						TMEM25	-1.303	2.31236e-12	-0.6822	0.000568881
						TMEM45A	3.2573	2.56918e-27	1.8837	1.41281e-09
						TMEM80	-0.7284	2.76205e-09	-0.2554	0.0462667
						TMEM8B	-0.8628	3.82597e-08	-0.1603	0.301086
						TMPRSS6	1.7804	1.99979e-07	0.5461	0.152831
						TNFAIP3	1.2326	2.72502e-15	0.5023	0.00141953
						TNFAIP8L2	2.4652	8.55962e-38	1.2567	1.38483e-13
						TNFAIP8	0.7137	1.90619e-06	0.1516	0.341569
						TNFRSF13C	1.8192	1.91152e-08	0.7282	0.0274587
						TNFRSF18	3.4244	1.47882e-31	2.2112	8.10284e-14
						TNFRSF1B	1.5015	4.94931e-25	0.4335	0.000391295
						TNFRSF8	1.0767	1.85663e-07	-0.1311	0.48455
						TNFRSF9	4.4895	1.02203e-40	2.2959	1.3256e-13
						TNFSF13B	2.887	1.43459e-32	1.0452	2.78302e-08
						TNFSF8	2.2803	1.05697e-34	0.9954	5.37078e-11
						TOM1L1	-0.9397	7.14426e-11	-0.3518	0.0191385
						TOM1L2	-0.9311	7.21036e-19	-0.4742	9.17228e-06
						TOMM20L	-0.8246	7.89892e-16	-0.3806	0.000367411
						TP53INP1	1.0556	3.48666e-12	0.4517	0.00431745
						TPM3	0.5032	1.54056e-12	0.1674	0.0196536
						TRAF1	1.3908	3.19709e-15	0.7556	4.41012e-05
						TRAF3IP3	1.8372	6.43947e-22	0.5746	0.00041063
						TRANK1	1.2042	1.51907e-18	0.3755	0.00210658
						TRAT1	2.9707	1.48799e-25	1.3636	4.09918e-08
						TREM1	2.113	2.20206e-11	0.9247	0.0057165
						TREML2	1.3875	5.76867e-09	0.2905	0.207042
						TRIM22	1.009	1.06008e-11	0.3253	0.0333951
						TRIM2	-2.165	1.67649e-22	-1.222	3.08337e-08
						TRIM36	1.3977	1.17389e-10	0.6793	0.00334779
						TRPM2	3.1735	3.88307e-54	1.8426	3.43961e-25
						TRPM8	1.7024	1.69811e-06	0.4962	0.236064
						TSG101	-0.4683	4.74146e-13	-0.2598	0.000188245
						TSPAN32	1.9156	3.56722e-20	1.1787	7.80131e-08
						TTC19	-0.7348	8.40789e-22	-0.4464	3.21407e-08
						TTC24	4.1075	5.04328e-24	2.3324	6.55591e-09
						TTC39C	0.9694	3.39719e-08	0.2491	0.16573
						TUBA3C	4.5205	1.62124e-15	2.8153	6.72149e-06
						TUBGCP4	-0.739	4.97021e-21	-0.4702	1.95897e-08
						TUFT1	-1.7136	5.90873e-23	-1.0282	1.60633e-08
						TWF2	0.6016	1.07923e-07	0.1456	0.216875
						TYROBP	3.04	3.27442e-55	1.7318	3.28158e-25
						UBASH3A	3.3793	6.38707e-38	1.8861	3.76269e-16
						UBD	3.2694	1.48789e-26	2.1525	2.54158e-11
						UBE2L6	0.7858	6.06475e-12	0.2891	0.0138473
						UNC13D	2.6807	2.15632e-37	1.5666	9.50361e-16
						UQCRC2	-0.6622	1.37386e-08	-0.2534	0.0392396
						USP2	-1.4627	4.98924e-07	-0.2274	0.443434
						UTS2	3.0964	1.13788e-14	1.4454	0.000473735
						VAMP2	-0.6306	4.49498e-09	-0.2788	0.0153878
						VAPB	-0.4123	4.63741e-07	-0.1332	0.126202
						VAV1	2.7758	1.67247e-46	1.3458	9.74715e-21
						VAV3	-1.4991	1.40836e-18	-0.96	1.65406e-07
						VCAN	2.1635	3.27621e-15	1.2017	3.45281e-05
						VSIG4	1.8429	1.0358e-12	-0.1199	0.578288
						WAS	2.8004	1.38563e-48	1.4995	2.32196e-22
						WDFY4	2.5632	1.92454e-30	1.239	2.06077e-10
						WDR20	-0.632	1.92175e-12	-0.2517	0.00590079
						WDR31	-0.9504	1.14417e-06	-0.282	0.175809
						WDR72	-1.3688	9.09669e-07	-0.3734	0.190811
						WDSUB1	-0.9187	2.16731e-15	-0.4842	7.56839e-05
						WFIKKN2	-2.7345	9.38454e-14	-0.6559	0.158305
						WIPF1	1.9355	3.50037e-55	1.1494	1.1582e-27
						WLS	-1.5474	2.23817e-21	-0.9636	2.54882e-08
						WNT10B	2.8969	4.5073e-15	0.7832	0.0366062
						WNT1	2.3842	2.91428e-15	0.961	0.000971186
						WWOX	-0.7402	2.32724e-16	-0.2039	0.193657
						XAF1	1.9122	1.12893e-21	1.0788	2.34118e-07
						XCL1	2.322	5.20972e-17	1.245	1.10829e-05
						XCL2	2.8873	1.55425e-24	1.5109	3.4391e-08
						XCR1	1.9965	9.12688e-08	-0.0908	0.791974
						XIRP1	1.9461	3.01163e-08	0.8811	0.0427892
						XPA	-0.7568	5.46027e-16	-0.4654	4.12297e-06
						YBX1	0.526	1.39118e-09	0.2261	0.0151702
						ZBP1	3.4072	6.49108e-30	1.5505	9.72691e-10
						ZBTB32	1.5871	2.13912e-11	0.7383	0.0029965
						ZC3H12D	2.2229	4.44467e-27	1.3937	3.92988e-11
						ZDHHC18	0.8505	1.08638e-22	0.4801	5.79527e-08
						ZDHHC20	0.5607	5.76387e-07	0.0644	0.577009
						ZEB2	0.8323	1.31584e-11	0.3669	0.00429254
						ZFYVE21	-0.4982	7.26218e-08	-0.1598	0.0999501
						ZHX3	-1.3216	1.11338e-28	-0.9202	7.18147e-13
						ZMYND15	1.9472	2.16309e-31	1.3064	8.38741e-14
						ZNF165	-1.4202	1.32205e-23	-0.4196	0.0207612
						ZNF204P	-1.3148	6.29832e-10	-0.5662	0.0121989
						ZNF433	-0.9672	1.66851e-10	-0.2178	0.14279
						ZNF441	-0.87	1.84686e-12	-0.4419	0.000786699
						ZNF443	-0.5105	9.18136e-08	-0.1736	0.0870198
						ZNF552	-1.1591	1.24805e-31	-0.7862	4.03758e-14
						ZNF57	-0.835	6.32286e-17	-0.4285	3.16033e-05
						ZNF620	-1.0312	1.83559e-21	-0.589	1.32316e-07
						ZNF684	-0.7041	8.20063e-08	-0.1675	0.213402
						ZNF709	-1.0714	7.03837e-23	-0.6587	9.9736e-09
						ZNF763	-0.8125	1.39178e-09	-0.3358	0.0180443
						ZNF80	2.7825	4.43635e-17	1.4873	7.91603e-06
						ZNF823	-0.5162	2.21325e-08	-0.0924	0.319776
						ZNF831	2.8481	6.69971e-30	1.1976	8.2468e-09
						ZNF844	-1.2105	2.17355e-12	-0.5927	0.00115583
						ZNRF3	-1.1264	1.79166e-14	-0.3738	0.00779871
						ZP1	5.0672	1.09626e-24	3.247	2.38137e-10

## Sheet: KIRP
	Ranked higher post-adjustment						Ranked lower post-adjustment
	Adjusted to purity		Traditional				Traditional		Adjusted to purity
Probe Set ID	log2Ratio	p-value	log2Ratio2	p-value2		Probe Set ID	log2Ratio	p-value	log2Ratio2	p-value2
A2M	-1.6749	4.24695e-25	-1.2085	7.32449e-08		AADACL4	-2.6017	1.39636e-07	-1.5202	0.0182637
ABCB5	4.835	6.68932e-11	0.6119	0.191227		ACVR1C	-2.0463	4.56442e-13	-1.2691	0.00066223
ABCD2	-2.5052	1.51062e-28	-1.8107	1.33898e-09		ADRB1	-3.3483	6.89316e-28	-2.2587	1.24714e-07
ACVRL1	-1.1565	1.60983e-10	-0.8267	9.07164e-05		AKR1B1	2.0822	2.62311e-24	0.5439	0.0168074
ADAM7	4.1401	5.01452e-09	1.1263	0.0375847		AQP6	-6.4966	1.05034e-75	-1.9174	0.00217014
ADAMTSL1	-4.1964	6.72114e-44	-3.607	3.57437e-27		ATP6V0A4	-4.2933	7.62106e-20	-3.202	8.24925e-10
ADCY4	-2.3439	3.54315e-37	-2.0192	9.60964e-22		B3GALT5	2.451	1.98109e-12	1.7003	1.64553e-06
ADIPOQ	-3.1591	3.67349e-07	-1.1493	0.0203342		C10orf71	-5.3629	1.51149e-67	-2.3923	0.000341996
ANGPTL3	-5.3556	4.74762e-26	-4.0441	2.38702e-13		C11orf16	-2.3435	3.57319e-26	-1.868	1.58964e-09
APLNR	-3.3593	1.46832e-21	-2.5689	5.2791e-11		C12orf36	4.1143	2.44168e-14	2.6288	1.64446e-06
APOL3	-1.6391	9.92629e-35	-1.0324	1.36952e-06		C3	3.477	6.53353e-23	1.9436	9.75186e-10
ARAP3	-2.0543	1.06324e-18	-1.6626	5.48456e-11		CALML3	-4.1666	5.20405e-12	-3.0276	6.3632e-06
ARHGEF15	-2.8442	3.56197e-49	-2.4792	4.03684e-29		CDH19	-4.1553	1.26821e-10	-1.0961	0.19921
ARID3A	-1.4037	2.12342e-21	-1.1883	1.01924e-12		CELP	-5.4687	6.77847e-70	-3.1423	1.67874e-08
ARRB1	-1.1127	8.21511e-12	-0.8493	4.971e-06		CEL	-4.6026	2.82648e-58	-2.3293	7.68925e-07
ART4	-2.2786	4.97589e-14	-1.5897	1.24919e-05		CGA	-5.5742	1.44886e-20	-3.8853	5.81795e-07
B3GALT2	-3.1129	7.81705e-42	-2.7333	6.48915e-27		CIDEC	2.6794	1.61856e-10	0.2934	0.495148
BCL6B	-2.2843	8.16127e-21	-1.8294	1.36288e-11		CLNK	-5.0716	4.67841e-55	-3.0482	6.17072e-09
C10orf128	-1.888	4.3026e-23	-1.5024	3.54644e-10		COL17A1	4.0899	8.35075e-17	3.0911	9.05256e-10
C1QTNF7	-3.4237	1.51595e-18	-2.5279	1.97002e-09		CPAMD8	-3.3496	4.912e-21	-3.2282	1.49769e-14
CACNA1C	-2.0288	1.78004e-16	-1.6154	4.18441e-09		CXCL5	4.5477	3.64211e-19	3.2288	1.42448e-10
CALHM2	-0.9819	1.67997e-13	-0.5214	0.0109348		DBX2	-3.0466	1.72007e-09	-2.257	0.000287713
CASQ2	-3.0995	3.9506e-20	-2.4773	1.43915e-11		DLL1	-1.7333	5.05818e-08	-0.7783	0.0655127
CATSPERG	2.6496	1.10325e-08	0.6125	0.000932712		DMRT2	-7.1826	1.24777e-45	-3.9101	1.99228e-08
CCDC152	-1.8897	3.49007e-30	-1.5289	9.97571e-15		EGR4	-2.2564	3.3544e-09	-1.7037	0.000352406
CCDC3	-1.7649	5.93605e-12	-1.2642	1.87827e-05		ELF5	-5.5199	1.11467e-30	-5.1914	5.17135e-22
CCDC69	-1.2315	1.70263e-18	-0.6627	0.00215777		EPO	-2.2904	3.64498e-09	-1.8722	0.00011119
CCL11	-2.8954	4.80771e-12	-2.2968	1.39591e-06		ERP27	-3.0704	1.83857e-28	-2.3303	1.52137e-10
CCL23	-2.3938	2.14553e-28	-1.6437	1.9623e-08		FGL2	-1.6345	1.62858e-09	-1.0788	0.00157024
CCL8	-2.948	1.63523e-22	-1.7466	7.31246e-06		FOLR3	-3.9163	1.05017e-17	-2.9226	3.34029e-08
CD248	-1.8378	7.02825e-12	-1.366	6.84887e-06		FOXI1	-7.1065	1.75331e-26	-3.197	0.000135671
CD302	-1.5858	2.16362e-11	-1.2454	5.78744e-06		FOXI2	-5.7234	1.51907e-56	-2.889	6.02186e-07
CD34	-2.5075	1.65623e-32	-2.1568	3.06408e-20		FXYD4	-4.7947	3.72658e-10	-3.0247	0.000198808
CD79B	-1.5053	3.10375e-12	-0.7463	0.0183644		GALR1	-2.821	1.63673e-11	-2.2298	1.07513e-05
CD82	-1.5271	1.29732e-15	-1.1792	4.95918e-08		GCNT3	1.6744	1.34235e-07	-0.1732	0.610045
CD93	-1.8787	1.67066e-20	-1.48	2.80451e-10		GJB4	3.3777	4.17955e-13	2.1673	7.46008e-06
CD99	-0.6684	1.02477e-08	-0.4514	0.00253569		GPR85	1.4597	1.12785e-08	0.5776	0.02516
CDH13	-1.9369	6.19404e-11	-1.3544	2.85351e-05		GPRC6A	-6.6349	4.69552e-51	-1.9455	0.0244547
CDH5	-1.9524	3.76732e-20	-1.6208	3.93396e-12		GREB1L	2.1646	8.31833e-11	1.2104	0.000224992
CEACAM6	3.776	1.33044e-08	1.7479	0.000864029		GRID2	-3.7584	3.17806e-21	-2.806	1.15458e-06
CHST1	-1.5984	6.15044e-09	-1.0075	0.00115529		GSG1L	-2.3497	3.21125e-12	0.3084	0.601804
CLCA2	3.9266	3.02931e-09	1.7747	0.000269554		HS6ST3	-3.7881	1.35249e-19	-3.6128	2.48642e-13
CLDN5	-1.7353	4.70748e-15	-1.3041	1.40843e-07		HTR1B	-1.9013	1.90892e-07	-1.0112	0.0306384
CLEC14A	-1.6521	1.93077e-16	-1.3454	1.23021e-09		HTR3D	2.606	5.45704e-09	1.2659	0.00190775
CLEC1A	-1.7738	1.35583e-20	-1.398	1.45811e-10		KBTBD12	-3.1644	1.01181e-15	-1.9847	4.39876e-05
CMKLR1	-0.9505	5.379e-07	0.1199	0.695143		KCNK9	-2.2411	1.61285e-08	-0.429	0.483084
CNN1	-2.1361	7.00025e-09	-1.1894	0.00448946		KLK1	-3.8347	1.37524e-09	0.401	0.600403
CNRIP1	-1.203	6.05245e-17	-0.7889	8.17167e-05		LCN2	4.6378	4.77237e-28	3.8865	5.85782e-20
COTL1	-0.8969	6.59989e-11	-0.6388	9.54034e-05		LOC653786	2.7048	1.04575e-12	1.6117	1.09709e-07
CR1	-3.8266	2.05865e-49	-2.2877	3.29075e-10		MAGEH1	-1.0075	8.35358e-10	-0.7293	0.0011337
CR2	-4.7502	1.22435e-22	-2.5607	9.33974e-06		MT1F	-2.9984	8.28873e-27	-2.0555	2.85829e-08
CRB2	-4.4588	1.31973e-24	-3.5002	5.29812e-14		MT1G	-6.363	1.54183e-69	-3.1383	2.14399e-08
CRP	5.6107	2.23222e-13	2.8028	2.70924e-06		MT1H	-7.3229	1.52959e-59	-3.4312	1.43932e-07
CRYAA	-8.2501	5.01624e-64	-6.5664	8.70247e-33		MT1X	-2.9428	1.93039e-23	-1.9027	1.65189e-06
CSRP1	-1.4115	2.27426e-25	-1.2253	1.21951e-15		MYBPH	-3.2998	1.39601e-33	-3.5289	9.50803e-24
CYP26A1	3.8541	6.67568e-08	-0.1663	0.689057		NAA11	-4.6206	4.51253e-29	-3.4495	2.18428e-09
CYSLTR1	-1.9936	1.77988e-23	-1.6087	3.84636e-10		NEFH	-1.4348	1.64265e-06	-0.3598	0.410416
DCC	-3.4237	4.17944e-18	-2.5864	2.85655e-09		PAPPA2	-4.0305	9.9532e-11	-2.4729	0.000344758
DES	-3.2285	3.20181e-12	-1.8121	0.000487173		PCP4L1	-1.4985	3.25588e-07	-0.0271	0.958874
DHH	-2.2901	3.25436e-22	-1.8435	4.41717e-12		PKD2L1	4.2492	2.61114e-21	2.8979	2.09918e-14
DOK3	1.4075	1.63378e-23	1.778	6.30353e-15		PLAT	-2.8369	1.67492e-30	-2.5477	6.61162e-14
DPPA4	3.3783	4.63009e-07	1.0965	0.0223977		PLCG2	-2.9382	3.18016e-39	-1.6727	1.53982e-05
DPT	-4.1976	2.26913e-26	-3.4108	4.52516e-15		PNLDC1	-1.9727	1.52895e-08	-1.3555	0.00108007
DPYSL3	-1.5615	5.98626e-08	-0.7944	0.0190099		POU3F4	-5.2533	1.37838e-37	-3.3875	6.80259e-08
DUSP2	-2.379	1.71356e-15	-1.3468	0.000113026		PPP1R1B	-2.425	1.04551e-06	-1.1032	0.0641073
ECSCR	-1.9577	2.53366e-22	-1.5689	9.21856e-12		PTAFR	1.3485	4.19555e-07	0.0713	0.754896
ELL2	-1.2175	2.46995e-19	-0.8294	1.73317e-06		PTPRH	3.1929	4.94152e-18	2.1184	2.72813e-08
ERG	-2.5777	1.84824e-34	-2.2303	1.0149e-21		PTPRT	-2.5987	4.0863e-18	-1.5585	0.000813868
F13A1	-2.207	6.90413e-15	-1.8445	1.24866e-08		PVRL4	-2.3417	1.31189e-07	-1.2133	0.0250163
FABP7	4.7034	5.78239e-10	1.4123	0.00629199		PYY	-1.3963	4.40709e-08	-0.0559	0.892351
FAM179A	-1.2692	1.24031e-07	-0.7316	0.00928189		RIPPLY1	-1.8333	1.1368e-07	0.5281	0.321888
FAM180A	-3.6842	7.96934e-27	-2.9502	1.00179e-14		RORB	-3.0059	7.57071e-11	-2.1764	4.44601e-05
FAM198B	-1.5768	2.82549e-16	-1.1073	4.60129e-06		S100A2	-2.0478	1.41819e-09	-1.6801	5.82119e-05
FAM26E	-3.592	2.11775e-42	-2.8558	7.89237e-20		SAA2	4.1838	4.04337e-14	2.3032	7.44813e-06
FGD3	-1.482	3.26448e-18	-0.9525	1.92187e-05		SCNN1G	-5.341	2.91268e-14	-3.2457	2.97703e-05
FGF7	-3.3512	1.35808e-20	-2.5584	5.79196e-10		SENP8	-0.5116	3.87885e-07	-0.3538	0.0080271
FHL5	-2.9507	2.5754e-16	-2.3711	9.79022e-10		SFTA1P	2.5521	1.51341e-06	1.1068	0.0237961
FLI1	-1.069	4.39086e-23	-0.5298	0.0097732		SFTPB	-1.8445	4.15773e-07	-0.709	0.117567
FMNL1	1.0803	1.01606e-17	1.279	8.24949e-11		SHISA3	-2.252	2.40066e-08	-1.3947	0.00248901
FMNL3	-0.6198	1.3891e-06	-0.2742	0.128599		SLC24A2	-3.1292	3.52485e-12	-0.0916	0.886038
FMO3	-2.0531	3.77255e-11	-1.5178	2.4291e-05		SLC28A3	2.1963	9.91778e-08	0.6415	0.0891632
G0S2	-1.7684	1.90825e-09	-1.2077	0.000156876		SLC5A7	-3.2901	1.5023e-09	-0.6775	0.341938
GABRP	-3.0034	4.33963e-12	-1.1749	0.00699865		SLC6A2	-3.6471	5.27764e-14	-2.2222	0.00024909
GBP4	-2.1398	4.31579e-28	-1.5043	1.15008e-09		SMEK3P	-3.6628	4.39671e-13	-0.2591	0.765112
GFOD1	-1.2532	1.94352e-12	-0.8807	2.66971e-05		SPINK13	3.6276	8.31865e-20	2.4855	2.97666e-10
GIMAP1	-1.6882	3.84855e-38	-1.0443	1.71827e-06		SPINK1	-2.7347	2.1305e-06	0.3401	0.634352
GIMAP4	-1.2999	6.61965e-27	-0.6219	0.00521812		SPSB4	-2.5437	1.30112e-08	-1.8209	0.000336633
GIMAP5	-2.4824	3.89847e-34	-1.7516	4.51924e-10		STAC2	-2.7115	1.50789e-06	-1.4365	0.0271315
GIMAP6	-2.4294	1.83075e-59	-1.7727	8.08211e-15		STAP1	-4.1057	2.48964e-40	-2.196	6.19852e-06
GIMAP7	-1.8423	6.88296e-33	-1.2566	3.13853e-08		SUCNR1	-3.3875	5.12081e-11	-2.6027	4.89673e-06
GIMAP8	-2.5001	3.49517e-57	-1.9061	5.19343e-18		SYTL5	-2.18	1.96068e-06	-1.0014	0.063043
GIPC3	-2.113	6.32369e-23	-1.7701	1.34226e-13		TBX3	-2.6159	5.60822e-24	-1.8249	4.24686e-06
GJA4	-1.8743	3.42427e-15	-1.3623	4.20587e-07		TGM7	-3.3087	8.00298e-30	-2.3773	4.81662e-05
GJA5	-3.252	2.49379e-38	-2.7872	8.86731e-24		TMEM88B	-2.3485	2.52218e-09	-1.6798	0.00217009
GMIP	1.2067	5.67124e-36	1.3392	1.86116e-20		TMPRSS6	3.1642	3.78693e-21	2.0287	3.20312e-09
GNA14	-3.3247	9.91489e-52	-2.9145	1.30075e-30		TNS4	-2.578	2.24256e-09	-1.5922	0.00309573
GNG2	-0.6948	4.49882e-07	-0.2738	0.192198		TP63	-1.7674	1.12692e-07	0.2314	0.678011
GPR128	4.5001	9.75174e-10	2.0493	0.000163725		TRIM50	-1.9302	5.9689e-09	-0.9392	0.022977
GPR21	-2.2577	3.47875e-12	-1.7122	4.08926e-06		TRPV6	-3.1169	9.49791e-13	-2.319	2.82881e-06
GPR22	-2.7638	1.84904e-13	-1.0411	0.00167031		VAT1L	-4.412	2.69793e-23	-2.2543	8.55531e-05
GPR68	-0.9342	7.40401e-08	-0.2372	0.378421		VIPR1	-1.6496	1.50035e-06	-0.9987	0.0225343
GRAPL	-1.371	1.94114e-15	-1.0774	1.02866e-07		VIPR2	-1.3256	3.32897e-09	-0.78	0.0127305
GRASP	-1.7445	1.82063e-15	-1.354	2.80356e-08		VSTM2A	5.7752	8.19651e-20	4.129	8.15801e-11
GRK5	-0.9379	4.27314e-10	-0.7066	7.5e-05		WBSCR17	-2.7421	5.80139e-07	-1.4527	0.0160867
GSTM5	-1.6648	5.85982e-11	-1.1786	5.1419e-05		XDH	3.3629	2.70314e-13	2.2186	2.45657e-06
GYPE	-1.6782	7.83151e-19	-1.2199	1.32718e-06		ZFP42	-4.2629	2.46739e-56	-3.2595	8.32009e-10
HECA	-0.4495	1.10907e-06	-0.2515	0.0390204		ZNF750	-2.4055	2.36364e-09	-1.6155	0.00188591
HEPH	-2.171	2.45038e-17	-1.6654	1.41014e-08
HHATL	3.9569	4.59162e-08	-0.1407	0.756734
HHEX	-0.8646	4.24585e-08	-0.3452	0.120193
HHIPL2	4.4451	1.6157e-12	2.0341	1.32066e-05
HIC1	-1.1994	1.0606e-08	-0.8402	0.00057444
HSD11B1	-1.8988	6.01697e-10	-1.2026	0.000671865
HSD17B13	-1.8503	6.5897e-07	-0.309	0.386249
HSPA12B	-2.5769	5.36313e-54	-2.2427	1.38716e-30
IGF1	-2.2298	7.64061e-21	-1.8787	4.71295e-12
IKZF3	-2.9719	4.26546e-21	-2.6688	1.61123e-12
IMPG2	-1.3424	1.60921e-12	-0.7804	6.53724e-06
INA	3.5035	2.12132e-09	1.2035	0.00139925
INMT	-1.8754	1.17737e-11	-1.3223	3.11057e-05
JAKMIP2	-1.973	4.24567e-16	-1.47	2.54479e-07
JDP2	-1.2711	7.4874e-19	-0.9565	5.72424e-08
JPH4	-2.7041	6.53137e-54	-2.3107	2.29026e-28
KCNJ5	-1.7021	3.75021e-08	-0.05	0.898683
KCNS2	-2.4309	2.86855e-09	-0.8083	0.0661985
KLK4	5.2408	3.27734e-13	0.77	0.080809
KYNU	-1.5058	5.54827e-08	-0.9302	0.00251685
LAIR1	1.7459	8.63103e-26	2.1238	1.59521e-15
LAPTM5	1.6136	9.73396e-28	2.0738	1.5905e-15
LGI2	-3.4858	1.09721e-27	-2.8811	8.03995e-17
LGMN	-1.2729	1.37617e-07	-0.7028	0.0129009
LHFP	-1.4708	4.59999e-13	-1.1329	2.25095e-06
LILRB4	2.5967	8.0574e-36	2.968	1.21479e-22
LMOD1	-2.4989	2.21581e-14	-1.7971	1.2415e-06
LOC374443	-0.7664	1.18422e-09	-0.5681	0.000102832
LPL	-3.0618	6.36508e-28	-2.3622	1.94106e-14
LRRC8C	-1.2424	2.88317e-22	-0.7695	9.01572e-05
LTBP2	-1.7459	1.04794e-08	-1.0631	0.00199949
LY6D	5.1289	1.48439e-11	2.5077	2.78968e-05
MAFF	-1.554	1.43781e-10	-0.5149	0.022862
MEF2C	-0.9744	3.7108e-09	-0.7036	0.000244708
MERTK	-1.0405	3.97117e-12	-0.7693	1.1563e-05
MFI2	-1.9601	5.17989e-09	-0.9842	0.00167009
MMRN2	-2.2589	9.11358e-38	-1.923	1.53239e-21
MRC1	-2.5475	4.66883e-22	-2.0888	3.54829e-11
MRVI1	-2.5332	3.21492e-20	-1.9022	1.41932e-09
MYCT1	-2.6933	9.57029e-36	-2.3488	3.1625e-23
MYH11	-2.7499	2.68913e-17	-1.9746	8.57247e-08
MYO1F	1.5459	4.96371e-24	1.8299	2.12752e-14
MYOCD	-3.3542	1.39971e-20	-2.7176	3.1002e-12
NMUR1	-1.3327	3.99013e-12	-1.0146	4.01587e-06
NOS3	-2.4396	9.44699e-31	-2.0242	1.93491e-17
NOVA2	-1.9012	1.13398e-15	-1.5215	3.79503e-09
NPHS1	-7.228	6.3336e-47	-6.2504	2.84121e-31
NPHS2	-8.1363	3.79543e-36	-6.5847	4.84667e-21
NPL	-1.7588	7.19877e-13	-0.7245	0.0247626
NUAK1	-0.9934	6.51764e-11	-0.7674	1.34378e-05
OAS2	-0.8952	9.99311e-07	-0.2008	0.444915
OLFML3	-1.824	6.10124e-19	-1.4817	6.56644e-10
P2RY8	-1.3277	2.03187e-14	-0.5878	0.027404
PAX5	-3.5959	2.25605e-17	-2.9687	8.87311e-09
PCDH11Y	-2.8866	6.12504e-11	-2.071	1.19044e-05
PCDH12	-2.5839	2.79783e-29	-2.2198	1.5084e-18
PDCD1LG2	-1.1214	2.23258e-09	-0.4003	0.152157
PDE4B	-1.3234	5.8309e-13	-1.0055	5.23994e-06
PDGFB	-1.4797	2.2968e-23	-1.2541	1.45338e-13
PDLIM2	-2.3974	2.66967e-37	-2.1277	5.62398e-25
PECAM1	-1.5267	2.30882e-22	-0.9317	2.76294e-05
PI16	-4.4114	5.1438e-22	-3.0359	4.30377e-09
PID1	-2.3848	5.39377e-29	-2.0779	2.74627e-17
PLIN1	-1.9335	3.09386e-09	-0.2002	0.445334
PLN	-3.2001	1.06497e-20	-2.4014	4.55465e-10
PLVAP	-1.8344	6.71093e-14	-1.4197	1.29114e-07
PNOC	-2.091	2.08863e-08	-0.8467	0.0712548
PPP1R14A	-1.8174	1.20763e-12	-1.2123	6.26998e-05
PRDM8	-1.4777	3.48418e-11	-0.9492	0.00119545
PREX1	-0.625	5.70317e-07	-0.0517	0.813164
PRKCH	-1.4992	2.79455e-27	-0.8832	5.81855e-05
PRL	-3.5539	1.69939e-10	-0.9562	0.0640945
PROKR2	-3.1085	2.38295e-06	0.3625	0.597376
PSMC3IP	1.2846	4.86593e-30	1.1896	2.01062e-19
PTGDS	-3.561	1.79561e-15	-2.0791	2.58265e-05
PTGER4	-2.7719	7.79419e-70	-2.0224	8.23183e-17
PTGIR	-1.6066	1.54018e-13	-1.1045	7.45919e-05
PTGS1	-1.9977	3.37748e-17	0.0284	0.911951
PTK2B	-0.6981	6.6739e-10	-0.5053	0.000244922
PZP	-2.4231	4.74289e-60	-2.1804	9.3617e-34
RAMP2	-1.9406	3.47047e-20	-1.6175	2.12854e-12
RAMP3	-3.0487	1.71753e-47	-2.5743	1.89341e-25
RASGRP2	-1.1164	4.80971e-11	-0.7593	0.000595192
RASGRP3	-0.8724	6.4808e-09	-0.5639	0.00153897
RCSD1	-0.5871	1.40711e-06	0.0167	0.941788
RFTN1	-1.131	3.30964e-08	-0.4492	0.102938
ROBO4	-2.6725	6.8589e-40	-2.3215	1.05167e-24
RUNX1T1	-2.5513	7.52964e-29	-2.2377	7.06744e-19
RXRA	-1.6212	6.64054e-22	-1.3348	2.17646e-12
S100P	3.4875	3.96736e-08	0.8154	0.0421159
S1PR1	-2.3316	2.14063e-37	-1.8588	4.84163e-17
SBSN	3.6846	9.23941e-08	1.0877	0.0308095
SCRT1	4.3155	1.45208e-12	0.5092	0.0949016
SELM	-1.7347	9.99517e-10	-1.1421	0.000318877
SELP	-2.6374	8.26201e-33	-2.1885	7.10798e-17
SEMA7A	-1.4763	1.90377e-12	-0.8679	0.00101453
2015-09-04	-1.9477	1.81127e-25	-1.6257	2.50682e-13
2015-09-06	-1.1298	1.68797e-17	-0.9246	1.45156e-09
SERPINE1	-1.7913	1.70118e-08	-0.7998	0.0306016
SGCA	-2.0255	6.8558e-12	-1.3835	4.6463e-05
SH3GL3	-3.4836	1.06081e-16	-0.7235	0.0431398
SIDT1	-1.3566	3.18408e-10	-0.9009	0.000419678
SIGLEC11	-1.9816	1.11023e-15	-1.2434	1.36036e-05
SLC14A2	-7.0179	3.92e-68	-3.8011	1.22688e-25
SLC2A5	-2.3974	2.18039e-18	-1.9116	9.65547e-11
SLC31A2	-0.8907	9.62898e-09	-0.4663	0.0176713
SLC36A2	-7.2996	7.23127e-38	-6.1712	5.91209e-25
SLIT3	-3.0744	1.49739e-28	-2.7005	2.21652e-18
SNAI1	-1.7743	9.30542e-10	-1.1762	0.000415008
SOX17	-2.0063	2.20911e-19	-1.6098	6.88242e-11
SOX18	-2.3189	1.19651e-24	-1.9125	1.12901e-13
SPI1	1.6568	2.95744e-24	2.0363	3.12211e-15
SST	5.1534	9.365e-13	2.6748	1.71351e-05
ST18	-2.166	5.29444e-24	-1.7367	3.42698e-12
STK40	-1.2193	2.58862e-22	-1.0463	1.00178e-13
SUMO1P1	-2.5807	1.24618e-18	-2.1436	1.68595e-11
SYNPO2	-2.296	2.30318e-14	-1.6897	8.05741e-07
SYNPO	-1.9808	1.50173e-16	-1.6236	5.05957e-10
TAGLN	-1.8928	2.5807e-10	-1.1687	0.000891465
TARP	-2.9352	1.02841e-37	-2.302	2.75951e-16
TBXA2R	-2.8261	7.44038e-36	-2.3709	3.84592e-20
TCF4	-1.4523	7.43163e-17	-1.1134	8.77122e-08
TIE1	-2.4676	6.45507e-36	-2.0987	4.46852e-21
TLR4	-0.992	9.86705e-10	-0.5846	0.00526963
TLR5	-1.025	4.70492e-08	-0.6222	0.00422578
TMEM200C	-3.2329	1.89798e-15	-2.3077	2.21123e-07
TMEM204	-2.583	2.32332e-35	-2.2134	2.52457e-21
TMEM86A	-1.746	8.49568e-21	-1.395	9.18332e-11
TMTC1	-3.0296	8.44352e-38	-2.6602	3.54031e-25
TNFRSF8	-1.6802	4.33923e-20	-0.926	0.000282952
TPST2	-2.0635	4.20481e-32	-1.6613	6.47553e-16
TSPAN2	-3.6643	5.90477e-38	-3.1405	3.24365e-24
TUSC5	-3.3732	4.02424e-13	-0.7539	0.0651438
TYRP1	-6.3883	1.28144e-38	-4.9197	4.18395e-19
UPK2	4.5404	3.76904e-13	1.3554	8.52542e-05
VGF	3.9437	3.3829e-12	2.2576	2.19122e-06
VTCN1	-2.0285	7.41465e-07	-0.6123	0.125055
WDR49	-3.9141	3.9776e-33	-2.7208	1.66035e-10
WISP1	-1.7241	2.36947e-12	-1.2141	2.18361e-05
XBP1	-0.9	2.97275e-10	-0.6658	5.74455e-05
ZC3H12D	-0.9973	1.95971e-07	-0.4681	0.0577874
ZFR2	3.0058	2.01632e-08	0.5303	0.110134
ZNF521	-3.1002	3.00023e-31	-2.6158	7.85597e-19
ZNF710	-1.2978	4.67405e-29	-1.0879	1.27672e-15
ZNF804A	-2.8988	1.96333e-53	-2.191	1.54904e-17
ZNF878	-1.049	1.45946e-08	-0.557	0.00113397

## Sheet: LIHC
	Ranked higher post-adjustment						Ranked lower post-adjustment
	Adjusted to purity		Traditional				Traditional		Adjusted to purity
Probe Set ID	log2Ratio	p-value	log2Ratio2	p-value2		Probe Set ID	log2Ratio	p-value	log2Ratio2	p-value2
ABCA12	2.463	2.81676e-09	0.9114	0.00361725		ANKRD1	1.7797	1.24445e-06	0.5753	0.148158
AFP	6.4363	1.32518e-37	4.558	2.9243e-25		BEND4	-1.7991	6.89751e-09	-0.9216	0.0144924
AGAP2	0.8467	1.13561e-12	0.6439	6.88465e-06		CACNA1E	2.8953	7.42144e-15	2.2858	3.54673e-08
ALDH3B2	2.6814	9.71489e-09	0.5921	0.0781071		CALML3	-1.7038	2.07917e-06	0.9857	0.0495157
ALPI	7.1302	3.54976e-30	4.1268	6.3118e-16		CDX2	2.7655	7.17797e-09	0.6155	0.246737
ALX4	2.4712	4.2936e-08	0.7758	0.0151233		EFNB3	-1.9022	1.0504e-15	-1.5767	4.76252e-10
AMPD1	-2.4009	2.60929e-16	-2.3605	7.86379e-10		FAM65C	-2.5044	4.90379e-25	-1.9184	2.07133e-10
ANGPTL7	3.7278	1.0739e-07	0.5914	0.293551		FUCA1	-0.6145	3.15014e-08	-0.4248	0.0033218
ANKFN1	6.4229	5.27802e-18	4.0057	1.71116e-09		GABBR2	4.1984	5.55621e-20	2.9282	1.25504e-09
ANKRD26P1	4.3585	3.3126e-09	1.9044	0.00396029		GSTM5	-1.9307	7.29784e-13	-1.3716	5.46306e-06
BIN2	-0.6575	3.10234e-11	-0.7661	1.96947e-05		HBB	-2.0538	7.50915e-14	-1.6158	5.7408e-08
BRDT	3.3821	2.07771e-12	1.1627	0.00116812		HBD	-1.8536	3.69774e-08	-1.2275	0.000811771
BTK	-0.6896	9.15492e-11	-0.7717	3.02164e-05		HHIP	-2.8285	3.85486e-12	-2.1845	7.01311e-07
C16orf89	1.984	1.65472e-07	0.3228	0.230236		HMGCLL1	-2.944	2.1129e-21	-2.0844	4.02383e-08
C1QC	-1.0759	1.34859e-14	-1.1103	8.68426e-08		HOXB9	3.7689	1.22678e-13	3.0549	1.35935e-08
C1orf162	-1.2929	4.92659e-25	-1.3592	1.84559e-14		KCNF1	3.2821	1.07447e-15	2.1084	2.82396e-07
CAMK4	-1.6748	7.296e-20	-1.5679	1.89874e-10		KCNG2	1.5284	2.65211e-07	0.7902	0.00706784
CCBE1	-3.5989	8.99026e-31	-3.309	5.50735e-21		KCNJ10	-1.6856	1.59219e-07	-0.9081	0.00833476
CCL4	-1.3347	1.46026e-18	-1.2684	2.52093e-08		KLK3	4.5005	1.3107e-07	2.5229	0.00389319
CCR1	-1.6164	2.29647e-27	-1.6304	2.49883e-15		LOC100126784	1.5857	1.85821e-09	1.0734	7.50867e-05
CD163	-2.0548	7.17318e-38	-2.1001	9.73687e-23		LRRC16B	-1.5005	4.93161e-14	-1.1464	3.6054e-06
CD180	-1.0689	1.5591e-13	-1.0881	1.34586e-07		LRRN4	-1.4248	1.48212e-06	-0.0547	0.894416
CD200R1	-1.2336	5.54358e-16	-1.229	4.94599e-09		MS4A6E	-2.6263	2.1754e-25	-2.3465	2.75561e-17
CD244	-1.8883	5.39834e-29	-1.9426	1.69376e-19		MT1DP	-2.8165	7.5312e-19	-2.0122	8.44448e-08
CDH10	4.9994	2.68605e-16	3.2069	2.21826e-09		MYH13	3.7634	3.63864e-15	1.7081	0.000249279
CDH12	4.715	1.05056e-19	2.2101	7.74582e-08		MYH2	3.6086	2.17436e-10	1.7467	0.00333118
CDH22	3.4562	3.18384e-10	1.153	0.00893141		MYH4	4.6412	1.79702e-14	1.4828	0.0224796
CEACAM7	4.5117	2.57538e-08	1.3642	0.0448091		NAA38	-0.4664	2.15431e-06	-0.2103	0.182798
CHGB	4.2348	4.28282e-14	2.1226	2.72097e-06		NRCAM	3.2432	7.56327e-17	2.4212	1.11235e-09
CHODL	3.8925	1.30591e-14	1.7069	1.14393e-05		PIK3CG	-1.5302	7.44794e-12	-0.8903	0.000359843
CHRNA3	4.1772	1.06867e-14	2.5133	2.45323e-08		PPBP	-2.3498	1.93811e-09	-1.562	0.000310122
CHST5	4.2125	2.47616e-15	1.5893	4.45384e-05		PSORS1C1	2.7262	2.73459e-15	2.0363	3.0664e-09
CHST8	2.7908	3.38311e-09	0.8237	0.0315543		PTHLH	2.2368	4.15256e-10	1.2884	0.000461455
CKMT2	3.0194	2.85661e-13	1.684	4.58568e-07		RPPH1	-2.2798	2.0083e-14	-1.8659	1.70977e-08
CLDN18	4.1057	1.78224e-17	2.1317	1.34123e-08		S100A3	2.4395	6.11605e-15	1.7399	4.31018e-09
CLEC12A	-2.0076	1.37506e-36	-2.0118	8.81144e-20		SBSN	2.4653	3.48722e-07	-0.9002	0.0774742
CLLU1	3.7274	1.78358e-07	0.7041	0.150723		SERPINA12	1.8891	1.52107e-08	-0.4513	0.257308
CNGB1	2.8132	3.4776e-10	0.172	0.527887		SPINK4	3.4876	6.68241e-09	2.2055	0.000502279
COL11A2	1.8062	1.18301e-06	0.1898	0.468461		ST6GALNAC1	-1.4147	6.93053e-07	-0.8591	0.00785287
CPA1	6.2094	4.45218e-18	1.7974	0.000374363		TG	1.7303	2.6548e-08	0.86	0.0103294
CR1	-2.2568	4.35709e-33	-2.1205	4.70956e-15		TH	-2.0096	3.03655e-08	-1.372	0.000956336
CRLF1	3.6498	2.25479e-16	2.0698	3.50409e-09		TMEM132A	2.8079	7.78646e-23	2.4133	7.95379e-16
CSAG3	-8.9023	4.74202e-46	-6.6734	1.50012e-22		TMEM132C	-1.952	1.2205e-06	-0.1153	0.813383
CTRB1	5.0075	2.32446e-09	2.6327	0.000202851		TNR	-2.9263	1.50437e-13	-1.9021	2.9177e-05
CTRB2	5.0998	8.77766e-12	1.4095	0.0097568		ZNF341	1.0972	5.22184e-26	1.2976	2.04009e-15
CTSE	2.3966	1.97074e-06	0.5063	0.218434
CTSK	1.2511	7.59597e-09	0.6102	0.00181033
CXCL14	-4.1886	4.8144e-31	-3.2598	7.41183e-15
CXCL17	4.0777	2.48917e-19	2.474	3.97757e-11
CXCR2P1	-2.092	2.96954e-18	-1.9802	2.66002e-11
CYP19A1	6.4737	7.44027e-29	4.0769	1.37623e-17
DAPL1	3.8293	4.78518e-09	1.3642	0.01135
DDIT4L	2.2943	9.80453e-11	0.785	0.00152667
DLK1	6.1448	1.19659e-18	2.2774	4.88276e-07
DNER	6.1153	4.06355e-25	3.7486	4.72569e-14
ECEL1	6.18	6.96125e-29	2.6617	7.65549e-11
EMR1	-2.2049	4.04862e-26	-2.0158	6.95154e-13
ENTPD1	0.6486	2.12029e-13	0.5446	1.25582e-07
EOMES	-1.2962	5.55489e-12	-1.1543	1.74957e-05
EPHA5	2.6025	2.09603e-07	1.0156	0.0108831
ERP27	2.4818	6.15115e-11	1.186	5.22588e-05
EVI2B	-0.878	2.56851e-14	-0.9442	2.17067e-06
FGL2	-1.3744	1.56207e-23	-1.4374	2.38246e-14
FMN2	3.0735	1.65767e-09	0.9681	0.0146501
FMNL3	0.8031	2.81151e-12	0.6534	4.87722e-06
FOXD1	2.3579	6.5718e-09	0.7374	0.0147443
FOXG1	3.6555	1.62402e-09	0.7964	0.0511511
FOXH1	4.3816	6.60373e-19	2.3406	6.96898e-12
FPR1	-2.0804	2.08673e-24	-1.9291	2.15519e-13
FPR2	-2.978	8.13467e-37	-2.6897	1.01948e-18
GABRA2	4.3612	1.0894e-11	2.6304	5.2267e-06
GAGE1	5.0874	1.71369e-11	2.9911	1.34309e-05
GCG	4.4792	1.05352e-08	1.8933	0.00352481
GFAP	2.3761	3.87385e-09	0.6901	0.0155787
GNG13	-1.9839	2.66751e-10	-0.4	0.174314
GP2	5.0498	1.09667e-14	2.5043	7.31628e-06
GPR65	-1.2565	2.63843e-30	-1.3024	4.24224e-12
HAPLN3	1.5052	9.95969e-16	1.3389	9.51436e-08
HCK	-0.8399	5.33865e-12	-0.9035	2.07686e-06
HCLS1	-0.831	9.80976e-19	-0.9224	1.99558e-08
HHATL	2.7201	2.44731e-08	1.0529	0.00574504
HK3	-1.5388	8.92719e-26	-1.534	5.98246e-13
HMGA2	5.012	1.6081e-23	2.3919	7.02174e-10
HOXC10	4.0663	1.62143e-09	1.7494	0.00240285
HS3ST4	4.7425	2.51152e-13	2.083	8.02006e-05
HTR3A	4.6589	2.98523e-15	2.7268	4.24653e-08
IGFN1	3.3133	7.72177e-13	1.9122	4.71835e-06
IGJ	-2.3981	1.53289e-15	-2.0227	3.44086e-08
IKZF3	-4.014	1.23193e-62	-3.9917	3.00985e-37
IL10	-1.7434	2.74452e-23	-1.5958	1.03192e-10
IL13RA2	-2.2618	1.50846e-11	-1.6938	9.87643e-06
IL2RB	-1.0914	3.52375e-13	-0.9601	2.65827e-05
IL7R	-2.9494	1.87564e-30	-3.0359	9.63291e-21
INHA	4.586	6.66167e-20	2.6262	1.49409e-11
IRX6	4.6013	4.01776e-15	2.9991	5.49426e-09
ITIH5	2.2388	2.88746e-08	1.0109	0.00287798
JPH3	2.418	9.05701e-11	0.3506	0.0960304
KBTBD12	2.9336	1.78261e-07	1.128	0.0144125
KCNA3	-3.0408	1.55242e-49	-3.0882	2.25049e-28
KEL	2.0158	1.12628e-06	0.5269	0.129424
KIRREL2	6.9806	1.54289e-26	3.2697	1.07504e-11
KLHDC7B	1.7544	1.31282e-10	1.0336	2.37487e-05
KLK4	5.3675	3.61897e-15	3.612	8.00326e-09
KRT12	5.5919	4.65246e-17	3.6282	6.56625e-10
KRT1	-2.5831	2.06718e-09	-0.0365	0.917651
LCNL1	3.0485	1.92196e-09	1.599	0.000199096
LCP2	-0.8839	5.8878e-17	-0.9573	7.49703e-08
LGALS12	2.6092	3.17393e-09	0.3796	0.194445
LILRA5	-2.1778	1.84433e-34	-2.1759	2.08792e-23
LILRB1	-1.2251	1.66753e-21	-1.2631	6.83978e-10
LILRB2	-0.9734	2.04807e-18	-1.037	2.70511e-08
LIN28A	3.9836	9.32709e-12	1.983	2.77696e-05
LRRN4CL	2.3983	2.99569e-08	1.0102	0.00203849
LY6K	3.6881	5.87544e-13	0.8308	0.0183126
MAGEA4	4.3186	6.52627e-09	2.054	0.00188122
MAGEA8	6.1275	3.79245e-21	4.2651	6.63933e-13
MATN4	2.9331	1.44189e-08	0.0332	0.917122
MGAT4C	3.1993	1.63731e-11	1.1391	0.00168533
MICAL1	1.2055	5.84671e-14	0.9681	2.62511e-07
MLANA	1.5352	2.0126e-06	0.1077	0.564195
MMP21	-2.8403	3.11086e-23	-1.7786	1.46899e-11
MPEG1	-1.1634	9.10559e-21	-1.3	1.26484e-13
MS4A10	4.0068	1.13359e-14	2.109	6.58474e-07
MS4A6A	-1.8808	9.05247e-47	-1.8674	3.32373e-23
MS4A7	-1.5628	5.0453e-30	-1.6567	8.22324e-20
MTNR1B	4.9242	4.52779e-12	3.1493	2.48409e-06
MUCL1	5.3837	4.06028e-13	2.187	0.000209921
MYH7B	2.376	2.68067e-11	0.9236	0.000145632
MYO1F	-0.7604	5.71735e-17	-0.879	1.74337e-08
NAT8L	3.0802	1.56822e-15	1.5642	6.14739e-08
NCF1	-1.263	1.20682e-20	-1.3283	5.27375e-10
NDRG4	1.6778	4.91558e-07	0.2142	0.336657
NEFL	3.964	3.3637e-13	0.9083	0.0148135
NELL1	5.2076	9.86103e-12	1.7987	0.00291295
NFAM1	-1.2949	8.40997e-25	-1.3802	9.42532e-13
NLRP4	3.7394	2.09723e-08	1.8147	0.00199529
NPHS1	3.2387	2.35925e-10	1.6317	3.86476e-05
NTS	5.8658	1.68303e-21	1.7966	2.20962e-06
NUDT10	-2.9125	3.37123e-18	-2.5435	2.54497e-11
NUDT11	2.3314	2.29784e-08	0.9614	0.00403853
P2RX2	4.0753	4.14982e-13	2.0301	8.37686e-06
P2RY12	-3.0534	1.8314e-40	-3.0328	1.38921e-27
P2RY13	-1.8547	4.00197e-35	-1.9681	8.87467e-22
PADI3	6.3869	5.36972e-20	3.7699	2.90396e-11
PAEP	7.6894	2.69814e-29	5.3667	2.41004e-19
PAGE1	4.766	7.90482e-17	2.1457	3.93963e-06
PAK3	3.1149	3.60159e-11	1.6992	3.252e-05
PART1	5.8158	2.03918e-22	4.1576	1.06034e-14
PCP4	4.6831	3.62341e-12	2.0125	0.000198084
PCSK1	6.3302	1.09995e-29	0.9987	0.00105164
PIK3R5	-0.7996	2.81322e-15	-0.9188	1.23092e-07
PIK3R6	0.9645	3.96249e-11	0.7279	2.44925e-05
PITX2	4.9325	2.81753e-17	3.4651	8.06345e-11
PLAC4	4.5713	3.88861e-12	0.2425	0.563654
PLAU	1.3168	3.54096e-15	0.9483	6.39771e-08
PLCB2	-0.7245	2.62524e-13	-0.8514	3.06394e-07
PLD5	2.4814	2.50374e-08	0.0234	0.935944
PNMA5	5.7664	5.34815e-26	3.5925	1.52395e-13
PPP1R14C	3.8867	7.60039e-15	1.7649	2.99738e-06
PROK1	4.6624	1.67954e-17	0.9546	0.00857662
PRSS1	7.3961	5.78143e-28	3.5129	2.44437e-12
PTGDS	2.9009	1.06914e-09	0.7705	0.0518737
PURG	-2.0752	1.67636e-08	-0.5889	0.0940166
RAI1	-1.2694	2.78536e-14	-0.6615	7.99734e-06
RASGRF1	3.7633	1.37908e-18	2.3159	1.25605e-11
RBPJL	6.1501	2.32575e-18	1.188	0.00759741
RNU6ATAC	4.6237	1.04877e-12	0.2185	0.526082
RTL1	4.3384	6.22873e-12	1.9337	8.63758e-05
SAGE1	4.2312	8.58321e-08	1.9607	0.0048733
SAMSN1	-1.0712	1.62972e-14	-1.1018	2.84949e-07
SCARNA5	-2.3417	4.11069e-10	-1.3846	0.00013106
SCN5A	2.1931	5.83867e-09	0.8566	0.00126971
2015-09-14	4.2221	4.43179e-13	2.1584	1.15041e-05
SFRP1	-2.4751	8.86942e-17	-2.1492	1.8929e-10
SH3GL3	4.3895	6.50666e-10	2.0437	0.00103522
SIGLEC1	-1.3981	3.87239e-23	-1.4792	7.67855e-14
SIGLEC7	-1.3586	1.31781e-23	-1.3343	1.66407e-12
SIGLEC9	-1.5432	4.84104e-34	-1.5648	1.79477e-17
SLAMF8	0.7482	7.00823e-08	0.4576	0.0483633
SLC16A14	1.8382	2.74295e-07	0.6114	0.0301218
SLC22A8	4.1414	3.07106e-11	2.21	2.83384e-05
SLC30A8	3.9067	9.3384e-11	2.2065	1.5898e-05
SLC32A1	-1.8251	1.33463e-07	-0.8846	0.00875157
SLC5A5	2.8137	1.037e-09	1.2308	0.000584823
SLC6A14	3.39	1.00886e-14	2.123	1.49017e-08
SLC6A15	5.2547	5.81276e-15	2.9296	7.23858e-07
SLC6A18	-2.5928	1.05501e-13	-1.3056	7.78518e-05
SLC6A3	4.0526	1.79601e-13	2.3695	2.43699e-07
SLC8A1	-1.3131	3.51505e-24	-1.3263	1.28276e-13
SLC9A9	-1.2419	8.86399e-21	-1.2753	1.61607e-12
SMYD1	3.2985	4.42041e-08	1.4619	0.00351584
SOHLH1	5.0282	3.22873e-13	2.9418	5.69893e-07
SPTA1	2.1815	1.11393e-07	0.7001	0.0433959
SRGN	-1.1469	7.41521e-20	-1.2002	3.90415e-11
SUN3	3.3279	2.98108e-09	1.5746	0.000966782
SYT2	2.1056	4.26836e-11	1.0683	8.30171e-06
TDRD9	2.0549	1.21273e-06	-0.3494	0.20656
TFDP3	4.1933	1.20133e-21	2.6888	6.1493e-13
TGM4	3.9282	2.0576e-12	2.2355	8.27789e-07
TKTL1	3.2304	1.44474e-10	1.043	0.00649911
TMEM130	2.5011	1.56707e-07	0.5596	0.118728
TMEM71	-1.1345	8.27671e-26	-1.229	1.39404e-13
TUBA3C	6.346	1.02296e-24	4.6534	1.299e-16
TUSC5	2.8778	1.03325e-08	0.7399	0.0523701
TWIST1	1.7063	2.91668e-07	0.6026	0.0172563
UCHL1	4.6036	2.24093e-27	2.6787	1.90382e-14
UGT1A7	3.6565	2.07334e-11	1.1558	0.00512193
UNC5D	4.7037	1.22832e-11	2.478	2.80295e-05
VGF	3.9755	2.66457e-15	2.2634	2.17746e-08
VSIG4	-2.0099	1.2425e-31	-1.9686	1.91014e-17
WNT2B	1.6318	3.13142e-07	0.5244	0.0247487
WNT3A	6.1272	3.84781e-24	3.9412	8.03297e-15
ZBED2	2.7662	1.46587e-15	2.3188	4.64921e-09
ZC3H6	-1.1844	2.15829e-15	-0.4648	0.00021719
ZEB2	-1.1228	1.48973e-19	-1.1558	9.28051e-12
ZFR2	2.3936	1.89317e-08	0.9553	0.00410398
ZPLD1	2.6344	7.81256e-07	0.4279	0.332772

## Sheet: LUAD
	Ranked higher post-adjustment						Ranked lower post-adjustment
	Adjusted to purity		Traditional				Traditional		Adjusted to purity
Probe Set ID	log2Ratio	p-value	log2Ratio2	p-value2		Probe Set ID	log2Ratio	p-value	log2Ratio2	p-value2
A2ML1	4.7886	4.37358e-14	2.417	1.13484e-07		ACTN3	1.8982	1.32785e-20	2.0996	1.31493e-09
ACAP1	1.247	7.97459e-16	0.7183	0.001361		APOA1	-2.269	1.0316e-09	-0.1297	0.825158
ADAM12	3.011	1.38547e-21	2.6236	2.93854e-15		BGLAP	1.9329	1.05453e-07	0.5862	0.0890329
ADAM19	1.2176	1.54603e-10	0.7751	0.000550339		BMX	-1.9686	1.28973e-09	-1.5456	0.00044151
ADAM8	2.3981	1.44339e-25	2.0768	2.12603e-18		COLEC10	-3.0457	1.7063e-22	-2.6136	3.63354e-09
ADAMDEC1	3.3557	5.84115e-25	2.5649	1.38577e-11		CYP1A2	-4.3637	8.09503e-20	-3.5646	5.07936e-11
ADAMTS12	1.8042	7.14448e-11	1.3914	2.53523e-06		DMRT3	3.2568	4.2984e-09	1.7849	0.00088694
AFP	6.1421	5.4923e-13	2.8438	1.70174e-05		ENO3	3.085	1.34375e-13	1.9667	4.4043e-07
AIM2	3.3616	1.93262e-21	2.8131	4.62509e-14		GYPA	-2.6027	4.37838e-13	-1.8927	0.000671105
ALB	7.8934	4.5083e-24	4.1084	4.39034e-14		IBSP	3.8165	5.69888e-14	1.2925	0.012812
ALDH6A1	-1.3636	5.77714e-14	-1.0577	1.92465e-08		IL1A	-1.9211	8.24135e-07	-0.8493	0.0460245
ALPK2	3.6745	3.79174e-35	3.1682	2.12823e-21		LMX1B	2.779	3.6442e-09	1.6374	0.0004891
AMPD3	1.0337	9.72275e-14	0.7933	9.17425e-08		MAGEA12	6.7278	1.76703e-16	4.5717	8.4913e-09
ANXA10	6.7041	1.29958e-20	4.2827	7.43714e-14		MSMB	4.6285	7.32773e-14	2.6962	2.42181e-05
APOA2	4.0562	3.15995e-07	0.9295	0.0941979		NPTX2	2.6051	4.4695e-10	1.6669	0.000279583
APOBEC3D	1.0847	1.91699e-09	0.7967	4.93664e-05		NRG1	-1.8955	1.61881e-09	-1.2605	0.000686628
APOB	3.6445	1.55099e-09	0.7689	0.0883892		OR51E1	3.3678	5.74909e-16	2.5275	8.10676e-09
ARRDC5	2.0227	7.17317e-19	1.5288	3.34499e-08		PAX7	6.0979	1.57548e-16	4.0216	8.07734e-08
BCL11B	1.094	9.99379e-07	0.6643	0.00774851		PDPN	-1.4781	4.15023e-09	-0.6579	0.017434
BFSP2	2.7639	6.06951e-17	2.2418	1.02077e-09		RPL39L	2.133	3.40273e-15	1.416	4.38982e-07
BHLHE22	1.0451	2.05908e-07	0.5999	0.00978911		SLC22A10	-1.9049	9.06674e-07	-1.0537	0.0304427
BLK	2.5117	4.14169e-15	1.9413	9.09065e-08		SLC5A12	3.1785	6.60853e-10	1.4532	0.00449215
BMPR1A	-0.5989	8.39619e-09	-0.44	4.75626e-05		TFF2	6.1814	2.55845e-14	4.9999	1.33433e-07
BTLA	1.5198	6.09892e-14	0.9343	0.000572872		VSIG1	4.3357	5.65848e-16	2.8019	5.96842e-07
C5orf20	1.2229	5.52448e-07	0.6257	0.0431802
C9orf139	1.5038	7.9665e-09	0.9218	0.00229746
CACNG2	3.3454	2.35816e-09	1.9273	2.60752e-05
CALB1	6.7139	1.92151e-19	3.2863	1.60203e-08
CALML3	5.041	7.65854e-12	3.0225	2.28425e-07
CALML5	6.3275	6.07369e-14	4.3034	2.44264e-09
CCL19	2.5827	1.01742e-17	2.0215	1.89019e-08
CCR5	0.7678	8.83169e-08	0.1663	0.474302
CCR6	1.2469	2.25061e-08	0.6836	0.00948419
CCR7	1.0539	1.22246e-06	0.4757	0.0869157
CCR8	2.7028	1.37098e-32	2.1621	1.60666e-14
CD180	1.2787	1.78986e-15	0.5469	0.0185367
CD19	4.0811	5.51609e-43	3.5311	7.21739e-24
CD27	2.4318	1.48503e-31	1.8545	5.76973e-12
CD28	1.1657	7.86813e-13	0.5006	0.0332211
CD2	0.9466	1.20142e-08	0.3742	0.12689
CD3D	1.1499	4.37939e-10	0.5837	0.0213462
CD3E	0.8476	1.37589e-07	0.2752	0.254519
CD6	0.7949	1.63476e-06	0.3006	0.195227
CD70	1.8604	5.86918e-11	1.4261	5.66103e-06
CD72	1.3388	1.41414e-17	0.8418	0.000158922
CD79A	3.3556	3.0308e-31	2.754	5.44296e-16
CD79B	1.7156	5.41916e-14	1.2068	4.55262e-05
CDX1	2.2932	9.10086e-17	1.8912	7.7133e-10
CHRNA6	2.6705	3.30698e-17	2.2846	2.60765e-11
CILP	2.7323	1.38643e-13	2.0542	2.3316e-07
CLEC17A	2.2824	1.14701e-14	1.6933	1.01994e-06
CLECL1	1.6038	2.38625e-15	1.0448	7.01829e-05
CLNK	1.7185	4.90276e-10	1.3086	8.98736e-06
CNR2	2.7752	7.65996e-16	2.141	5.75292e-08
CNTROB	-0.6824	8.78039e-08	-0.4635	0.000520007
COL1A1	3.0436	5.72394e-25	2.6572	1.89208e-17
COL1A2	1.6896	5.20701e-11	1.2927	3.10837e-06
COL3A1	2.9067	3.33628e-28	2.44	6.69808e-17
COL5A1	2.1657	1.04225e-17	1.8059	1.73001e-11
COL5A2	2.3631	3.10081e-20	1.9848	3.95316e-13
COL6A3	1.4964	6.84064e-13	1.0453	1.40808e-05
CORO1A	0.7215	1.67284e-07	0.2011	0.311364
CPNE5	2.2154	2.42096e-24	1.7623	6.43153e-12
CR2	4.7535	6.84213e-36	4.3248	1.28174e-26
CREB3L3	3.6593	8.75124e-10	0.8788	0.0391701
CSMD2	1.7636	9.11319e-10	1.3453	8.31727e-06
CTLA4	1.6927	3.73882e-16	1.0929	3.20523e-05
CTSK	1.1558	7.7568e-08	0.71	0.00506515
CXCL10	1.4429	9.78659e-07	0.855	0.0135772
CXCL13	5.4853	9.3222e-59	4.7542	5.03735e-34
CXCL9	2.0578	1.05395e-10	1.5346	4.37187e-05
CXCR3	1.2364	7.3739e-09	0.7067	0.00697962
CXCR5	2.6898	5.30495e-22	2.1251	4.13792e-10
CXorf65	1.2925	3.03793e-07	0.7925	0.00608175
DAPP1	1.088	7.19951e-08	0.7447	0.000611368
DCAF4L2	4.3089	2.44934e-13	2.5179	1.77115e-08
DEF6	0.8845	8.33621e-12	0.622	1.46287e-05
DERL3	3.1659	3.50763e-37	2.7146	1.18368e-22
DHRS2	3.2608	1.73136e-08	0.8462	0.0377425
DISP2	2.4809	4.60626e-16	2.0132	1.26024e-09
DSG3	5.072	4.30471e-13	2.8706	1.82207e-07
DUOXA2	3.2378	8.00926e-10	1.6766	2.51347e-05
EBI3	1.2512	4.42615e-10	0.7306	0.00289784
EPB41L5	-1.3253	1.65795e-17	-1.0141	1.00004e-09
EPN2	-0.5996	8.73841e-07	-0.3803	0.00304789
FABP7	4.2013	1.81355e-08	2.0832	0.000111802
FAIM3	0.953	5.78537e-07	0.4645	0.0586705
FAM129C	1.8845	1.5079e-08	1.3222	0.000313946
FAM26F	1.1836	2.10931e-07	0.6298	0.0367266
FAP	2.906	1.15629e-33	2.4733	9.75941e-21
FCRL2	3.6391	1.12849e-27	3.2077	9.29701e-20
FCRL3	1.9798	6.90146e-13	1.3685	7.15825e-05
FCRL4	5.6268	9.98183e-31	5.011	2.25454e-21
FCRL5	3.7445	2.78373e-35	3.128	7.55436e-20
FCRLA	3.6958	5.37602e-32	3.0576	9.20478e-17
FER1L6	3.4032	2.30643e-07	1.1154	0.0259545
FETUB	6.0431	1.92668e-13	4.8604	1.72105e-08
FGF22	2.7382	1.31788e-07	1.1323	0.0114014
FMO1	2.0432	4.84032e-15	1.5588	1.18743e-07
FOXP3	2.6574	1.61459e-59	2.1517	1.06535e-22
FREM2	-1.6427	7.72351e-07	-0.988	0.0043518
FUT7	1.0556	1.39082e-06	0.4693	0.0848938
FXR2	-0.5873	1.84239e-09	-0.3975	0.000141515
FZD5	-1.1246	1.73814e-12	-0.7652	8.8424e-06
GAL3ST4	1.0804	3.33549e-11	0.6304	0.00227497
GBP5	1.3495	3.64633e-09	0.7614	0.0135754
GFI1	1.0126	4.39933e-08	0.5465	0.019164
GIMAP4	-1.0366	4.62236e-20	-1.4844	1.0787e-14
GIMAP6	-1.7962	1.73012e-37	-2.2019	1.35466e-28
GKN2	-3.3114	5.08686e-09	-1.8305	0.00225567
GPR114	1.6201	5.50389e-13	1.1499	1.21252e-05
GPR174	1.7258	1.43826e-14	1.1302	0.000183346
GPR18	1.7149	5.09425e-17	1.1656	2.04494e-05
GPR25	1.4358	2.19481e-07	0.9031	0.00431966
GPR26	4.7758	1.72492e-12	2.271	2.8481e-05
GPR82	1.4993	1.84977e-11	0.9762	0.000138512
GPR84	2.5162	4.75517e-29	1.7926	5.34908e-10
GRAMD2	-1.6989	2.77169e-10	-1.1953	2.17509e-05
GZMK	1.1481	3.60623e-07	0.5276	0.0867971
HAPLN3	1.5143	2.60947e-19	1.0034	8.2868e-06
HEPHL1	3.305	4.69067e-11	1.9123	2.70326e-06
HMOX1	-2.0768	2.99626e-24	-0.8447	2.09824e-05
HRG	5.4095	7.45743e-13	3.585	1.39908e-07
HSPA7	1.962	2.20099e-14	1.5323	2.56335e-08
IFNG	2.0409	9.75922e-09	1.4778	0.000278886
IGDCC4	1.597	3.03745e-12	1.2514	3.18532e-07
IGLL1	3.2346	5.38203e-22	2.6957	2.94314e-13
IL21R	1.4568	2.77378e-21	0.8919	0.000306427
IL21	3.2092	1.49839e-10	2.617	3.6486e-06
IL22RA2	5.0721	7.18613e-34	4.4606	4.79832e-24
IL2RA	1.6273	4.64136e-16	0.86	0.00204194
IL4I1	2.8218	1.72324e-35	2.2184	1.39519e-15
IRF4	1.6742	5.69247e-11	1.0128	0.000948464
ITGB7	0.9572	4.26369e-12	0.451	0.0228206
JAK3	1.8347	3.62925e-39	1.3831	9.33535e-14
KCNJ10	3.21	1.80558e-22	2.7252	2.85778e-14
KEL	1.6258	1.09788e-07	1.1532	0.000554845
KIAA0125	3.1088	4.26195e-23	2.541	7.24383e-13
KIAA1755	1.1431	1.27574e-09	0.801	0.000113291
KIAA1958	-1.615	2.15009e-20	-1.3441	8.67763e-14
KLB	-2.3826	4.75114e-08	-0.9359	0.0480336
KLHDC7B	2.5122	9.1084e-17	1.9031	7.58041e-10
KNG1	3.42	6.19266e-07	1.6541	0.00281927
KRT20	4.4337	6.22461e-08	1.8814	0.00323388
KRT81	5.9836	1.41554e-23	4.0228	2.39763e-17
LAG3	2.0297	8.532e-15	1.5686	5.27322e-08
LAT	1.0152	4.43536e-08	0.5976	0.00609209
LAX1	1.8448	9.74871e-15	1.2658	2.00435e-05
LBP	4.6805	6.11078e-12	2.4389	1.40413e-05
LCK	1.0907	9.66735e-12	0.5572	0.0173052
LIMD2	1.0102	1.57661e-08	0.6779	0.000574234
LNX2	-1.392	1.96838e-22	-1.1519	9.13472e-15
LPAR5	1.2854	1.85349e-09	0.9642	2.33182e-05
LRRC15	2.4241	2.79388e-11	1.9076	7.63163e-07
LRRC16A	-0.8849	8.71603e-11	-0.6643	2.96302e-06
LTA	2.3429	1.70093e-32	1.8153	1.23721e-11
LTB	1.9795	4.89738e-18	1.4667	6.75107e-08
LY9	1.1065	4.08476e-08	0.6443	0.00890678
MAGI1	-1.4127	9.13992e-18	-1.1888	1.58334e-12
MAP4K1	0.8689	8.90208e-08	0.3849	0.0783247
MATN4	-1.5285	2.39792e-06	-0.3087	0.33894
MCHR1	2.6803	3.58043e-18	2.2958	1.26429e-11
MEI1	1.6024	4.37e-12	1.1124	3.94182e-05
MIR155HG	1.4539	5.94905e-15	0.8511	0.000582289
MMP3	4.8295	1.69534e-25	4.2894	5.56575e-19
MMP9	2.5624	5.72915e-19	1.9605	1.96984e-09
MS4A1	4.017	5.13559e-29	3.3572	1.46204e-16
MSC	1.0953	2.08642e-07	0.5312	0.0389289
MUC17	5.0459	1.42402e-08	2.9754	8.86028e-05
MUC6	5.1689	1.68142e-14	2.9079	3.67731e-08
MXRA5	2.0293	1.8441e-14	1.6165	1.38646e-08
MYBPC1	5.069	7.78883e-15	2.9519	7.86609e-10
MYBPC2	2.3449	2.33187e-13	1.7677	4.17115e-07
MYO7A	2.3496	8.76856e-37	2.0732	7.37505e-27
NEDD4L	-1.5909	1.92831e-17	-1.1622	8.48789e-09
NETO1	5.3879	6.20348e-32	4.9492	1.57767e-25
NTAN1	0.6806	3.37929e-11	0.4836	1.589e-05
NTS	4.3722	1.49706e-08	0.6405	0.211381
OLFM4	6.0957	1.35137e-15	3.4273	3.41662e-08
P2RX5	2.5674	1.37741e-19	2.1359	1.30913e-12
P2RY10	1.2636	1.52445e-10	0.6452	0.0154266
PAGE5	4.2664	5.62941e-08	2.0669	0.0017405
PCDH10	-2.0619	7.1884e-07	-1.3096	0.00275502
PCSK1	5.8498	3.04711e-18	3.5531	1.96027e-12
PCYOX1	-1.3915	3.88536e-25	-1.2084	1.89842e-18
PDCD1	1.7712	9.4219e-15	1.1705	3.13793e-05
PEX11A	-1.2972	4.06746e-17	-1.0277	2.20452e-10
PFKFB2	-0.9985	1.90378e-08	-0.7109	0.000109799
PIM2	1.4659	3.2754e-15	1.017	9.49042e-06
PLA2G2D	2.7766	4.55018e-18	2.1991	1.29208e-08
PNOC	2.6722	2.28623e-19	2.1696	5.69552e-11
POLR3H	-1.0779	2.76329e-07	-0.6238	0.00515637
POSTN	1.9446	3.36801e-14	1.5773	1.00627e-08
POU2AF1	3.157	2.869e-25	2.7467	2.97099e-17
POU2F2	1.3341	2.84927e-13	0.8259	0.000360172
PSTPIP1	0.7547	7.23516e-08	0.192	0.375988
PTPN7	1.6554	1.98987e-38	1.0805	6.27829e-07
PTPRCAP	1.0758	2.14033e-09	0.5512	0.0294318
PVRIG	1.0877	9.74039e-11	0.7077	0.000520525
RAB33A	0.9187	5.70574e-10	0.4505	0.0274022
RASSF4	0.9795	3.77276e-10	0.5631	0.0028033
RGS10	0.9554	2.96704e-07	0.6394	0.00123326
RHBDF2	1.0598	1.51192e-12	0.795	7.46297e-07
S100A7	5.8662	2.93554e-13	3.9814	2.38881e-08
SECISBP2L	-1.5976	2.46755e-15	-1.3032	3.20322e-10
SELENBP1	-1.6983	9.23864e-10	-1.1993	2.89196e-05
SEMA4D	0.6552	7.92255e-08	0.4028	0.00332609
2015-09-01	1.111	2.69e-12	0.6495	0.00212728
SH2D2A	1.0433	8.48635e-09	0.6641	0.0013164
SH3GL2	-2.8774	1.52194e-08	-2.0045	0.000139464
SIGLEC10	0.8907	4.70612e-07	0.2723	0.287336
SIRPG	2.2453	6.80173e-33	1.623	1.25132e-09
SIT1	1.4916	3.37302e-15	0.9056	0.000712572
SLAMF1	0.8653	1.38856e-07	0.2847	0.243518
SLAMF6	0.9786	9.30599e-09	0.3602	0.157393
SLAMF7	2.0409	1.40906e-20	1.4521	3.10565e-07
SLC16A11	-2.0587	4.1145e-12	-1.5244	7.00773e-07
SLC25A4	-0.9262	1.15706e-11	-0.6384	1.26024e-05
SLC48A1	-1.1523	1.94341e-17	-0.5585	3.50466e-05
SLFN12L	1.4031	2.80041e-11	0.9731	6.10716e-05
SMAD9	-1.9333	6.95637e-13	-1.5262	3.47108e-08
SP140	1.0378	1.51467e-09	0.4995	0.0323129
SPIB	2.7365	1.43381e-18	2.1276	5.33339e-09
SPP1	4.598	1.91522e-35	4.1341	3.41111e-28
ST7	-0.9129	1.04095e-12	-0.7161	6.27862e-08
STAMBPL1	1.1755	1.52611e-13	0.9267	5.84615e-08
STAT1	1.0829	1.46294e-09	0.7497	0.000152138
SULF1	3.0616	7.23329e-28	2.6831	1.96205e-19
TDO2	2.0158	2.48796e-13	1.4817	7.90473e-07
THBS2	3.3426	1.42515e-32	2.9532	6.08197e-23
THY1	1.4612	2.73769e-11	1.0987	3.69948e-06
TIFAB	1.5505	8.27991e-10	0.936	0.00375421
TIGIT	2.1328	2.67696e-33	1.5059	3.04676e-09
TIMP1	1.7065	4.69754e-19	1.451	1.94089e-13
TLR10	2.9023	6.89482e-21	2.4851	6.83955e-14
TLR9	1.709	3.78421e-13	1.321	2.21191e-07
TMEM156	3.3417	3.52946e-25	2.9175	1.33261e-18
TNFRSF13B	2.3057	9.64466e-13	1.7798	1.03235e-06
TNFRSF13C	3.2655	3.8131e-26	2.7388	5.82279e-16
TNFRSF17	3.1026	6.14378e-24	2.5096	7.72649e-13
TNFRSF9	1.6885	3.30964e-11	1.0997	0.000185499
TNFSF4	1.536	2.04215e-13	1.127	1.59783e-06
TRAF1	1.3329	1.07261e-18	0.9483	3.5029e-07
TRAF3IP3	1.1102	6.25429e-18	0.6135	0.00201208
TRIM58	-2.8031	2.73414e-10	-2.0968	4.17623e-06
TRIM69	0.9905	3.9259e-07	0.6436	0.0028655
TSNARE1	-1.4248	3.56186e-11	-1.1133	4.57096e-07
TTC24	2.3249	1.62082e-15	1.6486	3.12375e-06
TUBA3C	3.9259	4.55023e-07	1.8063	0.00358705
TYMP	0.8884	4.02587e-07	0.562	0.00294106
UBASH3A	1.3693	1.96259e-14	0.8405	0.000625625
UBD	2.6993	1.42515e-15	2.1631	4.91969e-09
UNC13B	-1.0882	2.39056e-07	-0.7249	0.000932338
USP54	-1.0604	1.25455e-11	-0.835	1.98117e-07
VPREB1	3.5078	8.95594e-18	2.8919	8.04301e-11
VPREB3	3.9903	1.4125e-36	3.4436	1.35856e-22
WISP1	2.2447	4.034e-24	1.8295	2.08901e-13
WNT16	3.3477	9.50216e-09	0.8756	0.0192113
ZAP70	1.1497	9.78592e-09	0.6093	0.0210252
ZBP1	1.9374	5.02509e-19	1.398	1.28632e-07
ZBTB32	1.5564	8.78341e-14	1.135	3.44933e-06
ZC3H12D	1.727	1.72565e-16	1.3641	1.76966e-09
ZNF101	0.6782	1.10813e-08	0.4622	0.000370725
ZNF219	-1.0731	9.01546e-09	-0.7497	0.000117626
ZNF80	1.8444	3.03006e-11	1.2873	5.16787e-05

## Sheet: LUSC
	Ranked higher post-adjustment						Ranked lower post-adjustment
	Adjusted to purity		Traditional				Traditional		Adjusted to purity
Probe Set ID	log2Ratio	p-value	log2Ratio2	p-value2		Probe Set ID	log2Ratio	p-value	log2Ratio2	p-value2
ACAP1	1.1924	1.83956e-06	0.3935	0.294776		APOA1	-2.6224	7.81232e-09	-0.8577	0.184394
ACSS2	-1.4204	2.79939e-10	-1.1993	1.35273e-07		ART4	-3.5114	1.40183e-08	-2.5693	0.00142566
ADAM28	2.2867	4.13419e-08	1.7079	0.000126091		C19orf26	2.1247	6.9402e-09	1.0466	0.00465866
ADAM8	1.8875	2.24762e-06	0.9612	0.0366573		C1orf109	0.9575	3.7405e-08	0.7262	0.00233327
ADAMDEC1	4.2986	6.81777e-20	3.3132	1.37787e-09		CMAS	1.4109	2.62145e-09	0.9658	0.000303804
ADAMTS14	3.0364	8.85874e-14	2.4231	1.51698e-08		CNNM1	3.1642	1.87151e-08	1.8369	0.000402672
AIM2	3.7353	1.18233e-11	3.2887	3.72944e-09		CPM	-2.6288	1.17624e-07	-0.5229	0.351757
AIRE	5.757	1.3691e-13	3.0227	1.79065e-05		GSTM5	-2.324	1.15782e-09	-2.0431	0.00017942
ALPK2	5.2073	1.45721e-21	4.1822	6.38015e-14		MIR17HG	2.1706	1.34666e-06	0.5162	0.25706
ANKRD40	-0.8717	1.15658e-08	-0.6772	1.61934e-05		MT1H	2.5696	1.25953e-06	1.643	0.0147694
ARL14	3.7506	9.45228e-07	3.0165	0.000121605		NECAB2	3.6672	7.06252e-07	1.9817	0.00427994
ARRDC5	2.0194	6.21409e-08	1.0595	0.0338463		PADI4	-2.8799	1.92164e-08	-1.8115	0.00520633
BFSP2	2.7419	2.75534e-08	1.8776	0.00229881		RNF222	2.9883	2.30107e-06	-0.0094	0.987858
BLK	2.4658	2.28105e-06	1.3516	0.027293		TRIT1	1.2152	1.34941e-08	0.9437	0.00037416
BMP8A	2.98	3.65e-14	2.5921	7.79955e-11
C15orf48	3.1409	5.08939e-10	2.3071	2.04986e-05
C1orf115	-2.0285	7.00188e-11	-1.6757	1.27935e-07
C20orf141	4.9395	1.32089e-06	3.5228	0.000490498
C2orf49	-1.2453	2.15881e-16	-1.0019	4.01519e-10
C4orf26	6.0974	4.09492e-13	3.944	1.75499e-07
C5orf46	5.5244	4.65689e-19	4.7958	1.6569e-13
C6orf222	3.4561	3.05951e-07	2.8888	3.81455e-05
CBWD3	-0.9793	2.78277e-07	-0.6734	0.000738694
CBWD5	-13.6603	0	-11.4377	4.89148e-17
CCDC28B	1.8258	1.26666e-06	1.4287	0.000207485
CCL25	3.5897	1.05716e-09	2.788	2.6216e-05
CCR8	2.5945	3.23376e-12	1.3943	0.00448203
CD19	3.2814	1.79498e-11	2.2483	8.95063e-05
CD27	2.0814	3.9337e-10	1.1826	0.0126846
CD70	3.069	1.52499e-06	2.1183	0.000274999
CD79A	2.785	7.44533e-09	1.9053	0.00165848
CGB	5.0555	1.17519e-08	3.1337	1.08217e-05
CHRNA6	6.4331	6.86898e-12	3.2216	4.75877e-05
CILP2	2.9493	5.334e-10	2.416	7.38793e-07
CILP	3.2021	1.8715e-09	2.0601	0.000827587
CLDN14	3.1328	1.04269e-11	2.4779	4.23908e-07
CLEC17A	2.4067	9.74938e-07	1.481	0.0130572
CLLU1OS	4.319	5.58597e-09	3.624	2.01533e-06
CNGB1	3.6231	6.55455e-07	2.6419	0.000140411
CNTN2	4.8972	1.85241e-07	2.5247	0.000697004
COL10A1	4.7018	2.48591e-20	3.8452	1.05042e-12
COL11A1	7.1784	4.46949e-35	6.3182	7.44411e-25
COL1A1	3.4428	4.99271e-14	2.5386	4.04828e-07
COL3A1	3.1017	6.1573e-13	2.1096	1.79401e-05
COL5A1	2.6809	1.25221e-10	1.8	0.000103495
COL5A2	2.7227	1.82722e-10	1.9968	1.21204e-05
COL5A3	2.2876	6.90236e-07	1.4923	0.00223315
COL6A4P2	3.2337	3.05979e-09	2.6936	1.17201e-06
CPNE5	2.0051	1.94167e-09	1.1399	0.0131506
CPXM1	3.1776	1.35722e-15	2.384	5.46054e-08
CSMD2	2.3611	3.63444e-08	1.6566	0.000377159
CST9	2.9056	3.48056e-11	2.4227	8.62955e-08
CTHRC1	4.2414	1.02579e-31	3.5909	3.5163e-20
CTLA4	2.126	6.72221e-09	1.145	0.0127277
CTSK	2.2166	8.02549e-09	1.3706	0.00180827
CXCL10	2.6423	3.49149e-07	1.5848	0.00600387
CYP1A1	-4.4732	5.03811e-07	1.293	0.0594892
CYP27B1	3.0761	1.29779e-20	2.4415	2.4058e-11
CYP27C1	3.957	8.07095e-10	3.4114	1.6426e-07
DERL3	2.832	7.18791e-13	2.0088	4.19854e-05
DHRS2	3.95	2.35798e-06	2.4794	0.000269777
DIO2	3.3621	4.7021e-11	2.9058	1.7287e-08
DIRC1	4.087	1.52348e-08	3.3818	1.05776e-05
DISP2	2.5013	1.43868e-07	1.6007	0.00380915
DNMT3L	4.0736	4.69101e-07	2.7389	0.000486079
EPYC	5.5135	1.40565e-12	4.6566	3.85467e-09
FAP	3.0505	2.91058e-15	2.1451	1.2294e-06
FBXL20	-0.8894	2.43032e-06	-0.7023	0.000247286
FBXO32	2.4098	5.99177e-12	2.0765	5.12613e-09
FBXW4	-0.9449	3.47212e-07	-0.7278	0.000128417
FCRL4	4.6294	4.06316e-12	3.9893	6.63139e-08
FCRL5	3.4239	1.42322e-10	2.6944	7.84897e-06
FCRLA	3.005	4.15288e-10	1.9233	0.00113236
FGF5	4.4594	8.09144e-08	3.1516	2.43119e-05
FKBP11	1.8978	3.11606e-14	1.2406	8.99657e-05
FNDC1	3.0022	1.60448e-09	1.9606	0.000371927
FOXP3	2.9042	7.89033e-26	2.0425	1.45495e-07
GNRHR	3.3299	8.92378e-07	1.8049	0.000453158
GPR84	1.6602	2.42214e-08	0.623	0.110309
GPR89B	-1.5326	1.48198e-18	-1.2651	4.06098e-12
GREM1	5.6105	1.69992e-32	4.577	1.3605e-17
HAMP	2.7538	1.47375e-11	1.8557	6.48889e-05
HAPLN3	2.3821	3.14528e-15	1.595	5.04101e-06
HEPHL1	5.9843	1.01806e-15	5.1959	9.42378e-12
IGFL2	5.0141	5.40406e-15	4.2246	3.32565e-11
IGLL1	2.9939	2.72022e-08	2.0435	0.00115502
IL12RB2	3.3037	1.68928e-09	2.8025	3.81065e-07
IL17D	-1.8338	4.63417e-09	-1.4997	2.27151e-06
IL17REL	5.333	2.44932e-12	2.6276	8.99248e-05
IL21	3.7293	1.51633e-07	2.6203	0.00141637
IL22RA2	4.2451	5.03777e-14	3.6518	8.74263e-10
IL2RA	2.5833	1.81326e-11	1.4706	0.00247556
IL4I1	2.6942	1.06193e-14	1.5782	0.0004244
ITGA11	3.2556	1.33102e-11	2.3502	8.6119e-06
ITGAV	1.3808	5.79233e-07	1.0614	0.000169369
JAK3	1.7215	3.62568e-09	0.7582	0.0624526
JSRP1	2.9849	9.06124e-10	2.1841	7.76373e-05
KCNA4	-4.148	1.10106e-06	-2.5967	0.00409659
KCND2	2.4279	2.76577e-07	1.8935	0.000106385
KCNN4	2.5873	1.51185e-06	1.8389	0.0011
KEL	4.2493	7.98249e-10	2.4233	8.18542e-05
KIAA0125	2.8943	2.2821e-09	2.0328	0.000594079
KIAA1958	-2.0367	2.06562e-11	-1.5974	4.25506e-07
KIF26B	2.7708	3.77199e-14	2.278	2.2397e-09
KLHDC7B	3.4582	2.15336e-07	2.633	8.13051e-05
KRT2	4.756	1.07784e-11	4.1875	5.44816e-09
KRT36	5.7503	2.95833e-12	3.1645	6.35203e-07
KRT84	6.745	2.73835e-17	5.0238	4.88428e-12
LAG3	1.8875	2.09294e-07	1.1046	0.00944392
LEPRE1	1.3405	5.60683e-09	1.1204	1.47348e-06
LGI2	2.285	1.88607e-06	1.501	0.00426015
LIME1	1.4742	1.15579e-06	0.9452	0.0046675
LOC644936	1.2537	2.8674e-08	0.9645	3.7247e-05
LOC648691	2.8133	5.25956e-07	2.2343	0.000201257
LOXL2	2.2594	2.87496e-07	1.5998	0.000501108
LRRC15	3.4031	5.93268e-10	2.518	2.52729e-05
LTA	1.688	3.61754e-07	0.7487	0.106007
MCHR1	2.6927	1.41911e-10	1.803	9.73725e-05
MEF2B	3.7286	9.44835e-13	2.7793	3.04526e-06
MEI1	1.622	1.24267e-06	0.6884	0.133445
MMP12	5.7261	1.60592e-29	5.161	8.61998e-22
MMP13	6.5242	3.49398e-14	5.6959	2.65147e-11
MMP14	1.8558	2.73731e-10	1.4616	1.67e-06
MMP3	6.427	9.66933e-19	5.6651	9.36486e-15
MMP9	3.8117	9.31215e-14	3.2016	9.51478e-11
MOAP1	-1.2146	7.44893e-12	-1.0603	2.76456e-09
MS4A1	3.2719	6.16036e-08	2.062	0.00272734
MXRA5	2.4	5.66598e-08	1.7741	0.000126144
MYBPC1	5.6374	3.4778e-08	3.4408	2.81207e-05
MYBPC2	3.0386	9.63121e-07	2.1127	0.000786887
MYO7A	1.6057	1.32613e-07	1.1439	0.000408976
NEDD4L	-1.6051	3.14553e-10	-1.2791	1.00877e-06
NETO1	6.3293	1.71127e-25	5.6092	8.96779e-19
NFE2L3	2.0409	4.30261e-08	1.6945	6.92767e-06
NHSL1	-1.1477	1.03922e-06	-0.9116	0.000123725
NLRP7	4.2994	2.49973e-08	3.2264	9.50198e-06
NOX4	2.0047	1.47647e-06	1.5182	0.000379184
NR5A1	4.8808	3.28875e-08	2.7931	2.86985e-05
P2RX5	2.6351	1.65415e-07	2.0361	2.44958e-05
P2RY6	2.2333	2.66219e-07	1.803	4.61849e-05
PAEP	3.4264	9.70546e-07	2.5992	0.000257862
PAX2	4.4459	4.797e-07	3.0892	6.1197e-05
PCYOX1	-1.454	4.28843e-13	-1.2053	5.02538e-09
PDIA2	4.5281	2.02463e-09	3.166	6.17223e-07
PEX11A	-1.1329	2.75989e-07	-0.8174	0.000373703
PI15	3.8047	4.26832e-19	3.3368	1.22113e-14
PI4KAP2	-1.5076	9.04996e-08	-1.2041	2.55749e-05
PIM2	1.5782	9.90166e-08	0.7608	0.0568409
PLA2G2D	3.1925	7.96063e-09	2.0275	0.00153411
PLAU	3.0477	6.46356e-12	2.5373	1.72082e-08
PNMA5	5.8525	2.63507e-08	2.5875	0.00037985
PODNL1	2.4423	1.00962e-08	1.8278	3.93843e-05
POSTN	2.5984	3.49794e-09	1.6664	0.000688583
POU2AF1	3.048	1.26191e-09	2.5483	1.48247e-06
POU2F2	1.6601	1.12824e-08	0.7591	0.0693163
PPAPDC1A	4.8001	5.00979e-21	4.1862	1.67893e-15
PRKG2	-2.2903	7.74791e-07	-1.7567	0.000191348
PSME2	1.5395	6.02671e-09	1.2504	3.64406e-06
PTPN7	1.6031	1.96969e-07	0.5614	0.19483
PYDC1	5.9184	2.03448e-09	5.1301	2.67295e-07
PYGO1	-3.0698	1.56017e-09	-2.589	4.48463e-07
RCN3	2.124	6.15397e-08	1.449	0.000563156
RHBDF2	1.1214	1.65532e-07	0.9253	1.79823e-05
RPS17	-15.9056	0	-14.0786	1.03209e-21
RUNX2	2.039	2.3206e-08	1.6475	1.02543e-05
SAA1	3.3413	1.36557e-07	2.6272	8.09329e-05
SERPINA4	5.5845	4.01459e-09	4.2549	7.40877e-06
SFRP2	2.1907	8.99388e-07	1.2827	0.0107379
SIRPG	2.0095	5.72374e-08	1.1206	0.0185915
SLAMF7	1.9623	5.06491e-08	0.9171	0.0582913
SLC16A11	-2.1178	3.22999e-07	-1.6272	0.000134767
SLC17A9	2.2082	3.19029e-09	1.6785	2.29175e-05
SLC25A4	-1.1142	8.38039e-07	-0.8947	8.89693e-05
SLC2A5	4.0798	6.03991e-35	3.3083	3.83514e-17
SPAG4	2.4479	2.8484e-10	2.1131	8.3361e-08
SPDYE8P	-1.2612	1.19394e-07	-0.9866	4.29484e-05
SPIB	4.1655	2.46874e-09	1.5914	0.0153391
SSR4	1.12	1.49036e-06	0.7289	0.00444745
SULF1	3.5734	5.15198e-19	2.8957	1.79303e-11
SYNJ2	1.3441	8.15904e-09	1.1217	1.67806e-06
TAS1R3	1.962	2.2302e-06	1.3301	0.0032107
TCERG1L	4.0334	4.7243e-07	3.0974	5.75593e-05
TDO2	1.8984	4.74887e-07	1.1104	0.00736811
TEX11	4.1828	6.47016e-12	3.5308	5.52463e-09
THBS2	3.2211	2.30398e-14	2.2982	1.03954e-06
THY1	1.8739	1.85134e-08	0.9992	0.0108116
TIGIT	2.2111	1.13827e-11	1.3008	0.00255495
TLR10	2.5033	7.39622e-08	1.2865	0.0169891
TMC2	-2.8744	9.21659e-08	-2.3771	1.24631e-05
TMC3	2.4536	9.70298e-11	2.1527	2.7541e-08
TMEM156	2.93	7.03376e-08	2.2357	0.000101295
TNFAIP6	2.0648	3.96796e-07	0.9464	0.038437
TNFRSF13C	3.2084	6.67345e-16	2.6219	1.30065e-11
TNFRSF17	2.5932	4.88048e-08	1.6738	0.00474735
TNFRSF9	1.8454	2.87268e-07	0.5863	0.205796
TNFSF11	4.0375	1.86832e-15	3.5597	1.07119e-11
TNFSF4	2.0428	1.90327e-08	1.3093	0.00157595
TPO	3.6143	1.51407e-06	2.6174	0.000158117
TRPA1	4.8555	1.11417e-11	2.9475	9.86679e-07
TSHR	2.7553	9.1663e-08	2.2208	4.74276e-05
TTC24	2.9091	2.80615e-09	2.0221	0.000396603
TUBA3C	4.7051	1.11742e-07	2.7756	0.000228248
UBD	3.2627	3.59054e-09	2.198	0.000338844
USP27X	-1.5501	8.78726e-12	-1.24	1.3215e-07
VCAN	1.9253	2.14841e-06	1.1332	0.0107505
VPREB3	3.1008	2.8622e-11	2.2836	3.13742e-06
WISP1	2.9551	6.7846e-12	2.3489	1.55135e-07
ZBP1	2.0109	1.10489e-08	0.9595	0.0433036
ZBTB32	1.6185	6.22259e-07	1.0268	0.00478881
ZC3H12D	1.5922	1.05502e-07	0.7647	0.076228
ZNF80	2.216	2.29669e-06	1.34	0.0133482
ZPLD1	5.444	3.62897e-08	2.9034	1.68091e-05

[truncated: 3 more sheets: PRAD, THCA, UCEC]
